# Supplementary material for: Virus discovery in all three major lineages of terrestrial arthropods highlights the diversity of single-stranded DNA viruses associated with invertebrates
Source: PeerJ. 2018 Oct 11;6:e5761. doi: 10.7717/peerj.5761 (PMC6186406; doi:10.7717/peerj.5761)
Supplement: Supplemental Information 1 — Details regarding sequence acronyms, descriptions, and accession numbers can be found in Data S2. [file peerj-06-5761-s001.fas]

>MolusCV1
ARAYC-F-TLNNP-----------------TELLDLEDGHV------------------RY-AIY--QE---E------------IGDN-GTNHFQGYIEFD------------RPTRLGYCKRLI--------------PG-AHFEQR-----------RG--TREEARE---------------YCRK---------------PDTRVGE-------VFETGVWNPTGQ-----------GNRTD-------------------------------YDGLKQLL--VDGATTREVL-------------------DQMPS-----MFFRYH----------SAIGK------------------------AQLLLVRDRDW-----------------------------------------------------PT------------------------------------LVIVCYGAS-G---TGKSRWAR-------DYCDA---------------SNSYW------------------VSN--------------TKWFDG-----YE------SQPVVVLDDF-------------------RG-W---LPLHQLLRLCD--------RYPYTVEW--KGGSRKFVAHV---------IIITSTRR-PDEWYNWED-------LHED-------PVQLFRRIDQF
>MolusCV2
SRSVC-F-TLNNY-----------------TENDLEIIKKTWPKIA-------------SY-YVV--GL---E------------VGES-GTPHLQGYVEWN------------SSKEFSTMHKIFS-------------HR-AHWKRRYQ---------NS--TAEQAAK---------------YCKK------GEQSKEEWEKFGSSGPNFGKNANFFEHGEISNQ-------------GERND-------------------------------IKEAMSMI--KNGATEIEVF-------------------EACPR-----VSMQYL----------KGMDR------------------------YRLLCQKQARK--------------------------------------------------GYNKK------------------------------------NVRVYWGET-G---TGKTRSAL-------EEF-----------------PDAFI------------------CTA-----------GITGLWWDG-----YD------GEETVIIDEF-------------------RGNN---CPLSMLLTILD--------GYASQVSI--RGGSKILYAKT---------IIITSNIH-PDEWYVNS--------DDYS-------KAALKRRIDST
>CEV_Tricho
GKGYC-L-TLFVG-----------------QFDLASKIKTKDQ-------------------WII--GR---E------------ICPTTGKEHLQCYYETK------------CRSDLKAQIKQF--------------KP-AHVVRA-----------RG--SREQNIK---------------YCKK-------------------EGN-------YETNMEIKED-------------MPPID------------------------------RIIPKKHEL--YSWQKD-VLD------------------------------------------------------------------------------SMLAQND-----------------------------------------------------RQ------------------------------------ILWIYDQKG-G---IGKTAFAY-------FLI-----------------ENYND------------------VIY-----------LNNAKCSDIALA--TDI-----NIKIIIF-DF-------------------SR-S---LQHRINYTILE------QLKNGILFSP--KYNSKTKKLNYVPR------ILCISNYE-PDLF------------QLSE-------DRWIIKNLTKT
>PcCV-1
FRNFV-F-TKNNY-----------------SQEDLDDLDSMEI----------------KY-LIY--GK---E------------SAPTTGTPHLQGFVVFK------------NQRSTGSVCKEL-----------------KCWARP-----------AK--TTQCAIA---------------YCKK-------------------DGD-------FVERGTPPMTQEEC---------GKKGE-----------------------------EFYFKCLTAA--EEGRFE-DIP---------------------ASI-----MFTQDQ-----------AIHR-----------------------HRQRALLARELK---------------------------------------------------DTDE------------------------------------QMLWYWGAP-G---TGKSKKAR-------GDH-----------------PGFYL------------------KMC--------------NKWWDG-----YS------DQEVAILEDF------------------DKKHE---MLGHHLKIWGD--------RYPFPAEI--KGGAMVIRPKL---------VIVTSNWH-PSDIWS----------DKPT-------LDPILRRFKCI
>PoCV-15V
HKWIY-A-TYNDS---------------KECIEGPAMLLDTLAEQLKRWK---------PYYAVA--CE---E------------RAPTTGMRHFHALILCR------------EQVRA-RSTEVLEVKG----------IK-PHLEKV-----------NN--NLRRVIE---------------YIKK-------------------DGT-------VAELNKDMCPIKME---------KQTKE---------------------------------EKNRLL--LSGNLEQEFI-----------------KGTIGAV-----DVIRGF-----------KIRS----------------------------LFQQYSK------------------------------------------------PDDYKRR------------------------------------LILWFKGPT-G---EGKTKTAI-------EIAKEWN-------------LKYWI------------------SNT-------------DLRWFDG-----YD------NQEIAVIDDF------------------RKSML---TDWNFLLRLLD--------GYNLLVPI--KGAHVKWDPRI---------IIVTTPAT-PEEAFQWITRDGQI--QEWD------RQEQLTRR-LTF
>MolusCV4
SRTWC-F-TSFDD-----------------CWEYEPIQQHI------------------TY-VVW--QI---E------------KCPDTGRLHAQGYLETK------------KMISHKEAKSLIFK------------NN-EHFEKR-----------KG--SQKQAID---------------YCKK------------------NDTREDG----PWEWGQPTKQ-------------GQRND-------------------------------LIAIKNMI--DEGHTDLEVA-------------------QEHFG-----SWIRYN----------KSFDK------------------------------YSKLT-----------------------------------------------LRCREEPP------------------------------------TVIILWGPA-G---CGKTSFVY-------KKTSFVYKTH----------KTVYS------------------KDN--------------SKWWDG-----YH------QQEAILFDDI-------------------NWND---LDRREILLLCD--------RYPLKKEF--KGGYVEINSPY---------IYFTSNFN-PEGYQIY--------------------DDALKRRINEI
>EchinoCV7
ARNYM-F-TLFVE-----------------EKNEYLNLKNRLNNKEDTHV---------KY-VIC--QL---E------------SCPSSGRLHVQGYVEFD------------KMMTIKQVKKILGEK--------------THLDKR-----------QG--TQEQAIK---------------YCSK------------------NDTKIEG----PFIIGKKAQQ-------------GQRTD-------------------------------LEKTAERL--RNGDSIELII--------------------EENG-----NMLRYI----------KHMKE------------------------YKMLIEKKRDR---------------------------------------------------EEPV------------------------------------YVEVIVGDP-G---SGKTRYVY-------DKEPDL--------------FVLPE------------------QHG-------------NSIWFDG-----YQ------GQEAVIFDDF-------------------YG-G---IKYSTMLRLLD--------RYPLRVPI--KGGFTQWKAKR---------IYITSNQG-IDKWY-----------KIQD-------MRALKRRVSKI
>Coral1
CKNYV-I-TAWYL-----------------AVNTDCGISGGEVTIPKFRKWL-------DF-IIN--MV-DDEPLIRGLLAKLE-RGGNSNRLHIQIAVSLT------------KKLRYNPVKKLLGLA-----------RQ-TWMATM-----------RG--NWSQNRA---------------YVLK--------DDTAVILNETNSLPLVPDVD-FIDYGTGSSVN------------GTAKD-------------------------------LDILVPLRMANDVQGMLDYV--------------------EENP-----SAVRHL----------GHLDK--------------------------LQALKHKAM-----------------------------------------------LARPRKQP------------------------------------ELHILGGPG-G---TGKSVAAD-------GYADDH--------------STKYW------------------QGI----------DDGKVKWADGLTA----------DHSVWILDDF------------------HPG-N---ISLRWLKTAVS--------PFPLRLNV--KGSHTMFRCEVMVISTNHG-VLLTQNSATGAVQVLVDLKAWFPKSYKPE------DEVAIRRRISSV
>Circo_yc14
TRNWC-F-TSYEE-----------------TMTEFKSEAM-------------------VY-LIV--GA---E------------ICPTTNKSHWQGFVVFK------------ESKTMSAAKIFLG-------------KT-SHLEMM-----------KG--THKQAAD---------------YCKK-------------------EKR-------FKEFGTFPRQ-------------GKRND-------------------------------LEEVVQMV--NDGTDILAIA-------------------EQCPM-----QMIKYG----------KGILA--------------------------LKAMADQRL------------------------------------------------APEWRDV------------------------------------NVTVLWGPS-G---TGKTRTAV-------ESS-----------------PDYYI------------------KDP-------------SNKWFDG-----YV------GQKTLILDEF-------------------MPEC---CPWATLLRWLD--------GYKLQVET--KGGTTFAMWTT---------VYITSNIP-PDKWY-----------KND--------FAPLKRRITQI
>Circo_yc15
GVYWL-L-TIPQH-----------------QFVPYLPDGV-------------------VY-VYG--QL---E------------RGANTGYLHWQLLVCFA------------RRVRLRSVKAVFGED--------------IHAELS-----------RS--SA--ARE---------------YCGK------------------QDTRVEGT---SFELGDLPVDR------------AQEKD-------------------------------WDKVWGWA--VTGEYLKIPA----------------------------DIRVRCY----------STIRK----------------------------IEKDHMQ------------------------------------------------AIEIPDK------------------------------------IINVYWGAS-G---TGKSRRAW-------DESG----------------PDAYP------------------KDP-------------NTKFWDG-----YC------GQASVVVDEF-------------------KG-R---VDLSHILRWCD--------RYPVCEVN--KGGGVVCRARR---------ITFTSNVD-WRRWWPDA--------TEEE-------LRAFRRRCTSI
>Circo_yc16
ARHFC-F-TLNNY-----------------SFAELIVIESTKC----------------EY-IVC--GA---E------------ICPTTGTRHIQGYVEFK------------DYTRLTTLSNKW--------------PR-AALFRR-----------KG--SALEAAN---------------YC-K------------------EDGD-------FWEKGIIS-PGQ-----------GFRGE------------------------------ELDRCRNMA--QNGGMRMV-------------------------------TQLCNL----------QQIGV----------------------AKAFLTHNERTRD----------------------------------------------------FKP------------------------------------NVIWIWGPT-G---TGKSRLAR-------QLCAD---------------LDVYT------------------KSD-------------GSKWFDG-----YD------AHAALILDDF-------------------RDSW---MSFTDLLSILD--------RYERRIEC--KGGSRQLLASK---------IIITSCSR-SQDFYKN---------AQEA-------IDQLVRRIDEV
>Circo_yc17
LRHIC-F-TLNNY-----------------TQDEWDDLLEQPS----------------NY-TIM--GK---E------------VGEK-GTPHIQGYMEFK------------NPIRFDTLKKRF--------------PR-IHVEER-----------KG--TAKQASD---------------YCKK-------------------DSD-------YVEKGELS--NQ-----------GKRSD-------------------------------LDRVAMMI--CENQPIHNVA-------------------TTYPK-----DFIKFH----------RGIMA------------------------LHNILKPHRTE-----------------------------------------------------KP------------------------------------VCYWYHGNT-G---LGKTKEAV-------SLCKKE--------------GDYFL------------------KNG--------------SKWWDG-----YD------QQEVVIIDDF-------------------RPEN---VQFDELLRWLD--------RYKCMVEI--KGGSLPLNSPI---------IVITSDKA-PYHYW-----------TGND-------LEQVERRLNSI
>RtRf-CV1
GVRWC-F-TINNP-----------------SDDDLQSIKNLGDGPMC------------KY-IIA--EH---E------------HINGDGTPHVQGYLRLT------------SRQYRATVETWLGG-------------R-AHVEIA-----------KG--SEEANIK---------------YCTK-------------------ENNV------FINQGTPVKGAAI----------LLDKD-------------------------------EEARQLIA--DMRYLTEEEF------------------EAKRPN-----YYKNHT----------DQVRK--------------------FRHEYLITMQQVFDG---------------------------------------------------VLKG------------------------------------KNYWIWGPA-G---TGKSK-VS-------RTGIEI--------------YHIFS------------------KPW--------------NKWWNG-----YNPD----IHTRIIIEDW------------------PSAPQGD-ALCQHLKIWAD--------RYPFTAET--KGGHIAVSPTYQ--------LFVTSNYK-IDQCFS----------NDED-------REAIRRRFTEI
>RtCb-CV1
AGRWM-I-TVQNY-----------------DENKLNEIREFCNQYA-------------NY-AVI--GK---E------------VAPTTGTPHLHVFLKTK------------QRQIRGSTLLRTGLF--------------DHIEVA-----------KG--TDEQCED---------------YCEK-------------------GGD-------YEEIGEKPKAIIK----------KKEKD-------------------------------EKIREVTR--AYAEMNYLEF------------------SEKYPW-----FAFHMK----------DKLEK--------------------------WRIDHCKLE----------------------------------------------GPWPGNLRE------------------------------------KNIWIWGPP-R---TGKSKWAR-------SQVIE---------------DKIYM------------------KMA--------------NKWWDG-----FIDN----HHKEVLFEDF------------------PKDAG---YLASFMKIWAD--------RYSFTAEC--KGSSRVIHPRQFL-------LIVTSNYS-IDECF-----------EGPD-------AEAIKARFHEV
>RtNf-CV
SIRWC-F-TLNNY-----------------SEKELTDLKAWLDGTK-------------VYIAII--GM---E------------QGEK-GTPHLQGYLELA------------SKERRTSLSRLN--------------PR-IHWEKA-----------MG--DRVQNYR---------------YCTK-------------------EGNI------WYQKGEESQWSTS----------RKEDE-------------------------------KWTNIRNW--AKKGQLQMIE-------------------QNYPR-----EFIIYE----------RQYQR--------------------IAAEERMKTLGIFQG---------------------------------------------------DLKK------------------------------------KNVWIWGEP-G---TGKSKWAN-------SQCPI---------------HQIYR------------------KMA--------------SKWWDG-----YDIN----SHKLILIEDW------------------PSLTEL--DMGHHIKLWSD--------RYPFKGET--KGGMVAIDPNTP--------VIITSNYP-IDVCF-----------KPGD-------VEAVRRRFTHI
>RtBi-CV1
ARNYC-I-TAFRP-----------------ISRDQLEEMLEEREY--------------GY-IVV--GE---E------------VAPRTGKRHWHMYVELL------------EPKSMNQVKEMFGMND-------------LHVEVR-----------KG--SGKEAAE---------------YVKK-------------------DGN-------WYELGEMKQQ-------------GKRND-------------------------------LEDIHRML--KDGMSLLEVA-------------------EQHFG-----DFVRYH----------RGFAL-----------------------YADLLARKKQKE-------------------------------------------------REPVRP------------------------------------DVIVYLGPA-G---AGKSHNCY-------NYPGYKTD------------GYKYL------------------CQA------------DNKVYFDG-----YE------GESIIWFDEF-------------------RG-SV--LPFSLFLQLTD--------KWGCRVEY--KGGSIEIFAKT---------ILISTVEW-PTTWWAGS--------RKFT-----ADPNQLWRRITNI
>RtBi-CV2
ARRWV-A-TINLM---ETIARLGFNGERSEMVWGASLCWEELKEMVVNDDIDI------RY-FGG--EL---E------------HLEE-GNIHIQCYMEFK------------TVKRMTRIKGMNSYFQM------------AHLEMA-----------MG--SFEDNQR---------------YIQK------------------EDNGT------FWEWHEPDYIPP-----------EQRPK------------------------------------NQW--DRERGIPGMI-------------------EQGAT---FNEIFRAY----------PQTAL----------------------QYECGIKKRIAER-----------------------------------------NQKDHKTWDGNLQQ------------------------------------KNLWIWGPR-G---SGKTKAAF-------EEYG----------------GPIYN------------------KAL--------------NKWWDG-----YDE-----EYKVVLLDDW------------------DPTHKV--LA-SHLKKWGD--------RYPFIAEV--KNGSTAVNPGNYR-------LIVTSNYS-IEECFE----------NQQD-------IEAIRRRFHVI
>Shrew-CV
SRNWC-F-TLNNP-----------------EKKQLLFETLPEV----------------RY-AIY--QT---E------------RGTS-GTEHLQGYVELF------------NPRRWNYLSTLL--------------PG-AHFEKR-----------KG--TRDQARD---------------YCKK------------------EESRTDG----PFEYGDWNSGGS-----------GKRND-------------------------------LLNIKKQI--DEGKSEENIA-------------------DNYFE-----TWIKYY----------RGLRN------------TNANYFETWIKYYRGLREYKRIK-----------------------------------------------TTKRNWKT------------------------------------EVTVLVGPP-G---SGKSRKCL-------QDA-----------------TKAYW------------------KQR--------------GHWWDG-----YE------NQEHVVIDDY-------------------YG-W---LPYDTLLRLLD--------RYPMILET--KGGHVEFVAKH---------IWITSNKY-PQEWYKS---------ENIE-------IGALLRRIENT
>Termite8
SRSWC-F-TINNA----------ICVQNWRDKHPDFLDRSAV-----------------HY-MVW--QV---E------------RGNGTARDHIQGYIELA------------TPIRITGVKKLLEC------------PS-VHCEKR-----------RG--TRDEARD---------------YCMK------------------AETRVEG----PFEFGTWKTNQ------------GSRTD------------------------------LADAIQEVR--THGLHATAMN---------------------FPE-----TYVKYS----------TGLNR-----------------FAFATLHMVATTQLRPQL-------------------------------------------------------------------------------------------KVVVMWGKT-G---TGKTKTAV-------SYGM----------------ERASW------------------FKL-------DAGANGSTLWWDG-----YQ------GEKILILDDF-------------------YG-W---IQFGKLLNLLD--------IYPLRLDV--KGAHTYAAWVC---------VIITSNKN-PKEWYHQL--------SDIQ-------EEALMRRLHLV
>Termite2
SRNFC-L-TVYPP-----------------EKHDVLDPELWENC---------------RY-FVW--QM---E------------CCPKTGRIHYQCFMQTF------------NAVRITAIKKYDGLET-------------AHIEPK-----------SPNATAEQARD---------------YCMK------------------TESRLDG----PWEYGDFTSQGN-------------RTD-------------------------------VAAFVDAV--KKGTSDRDLI-------------------ESMPG-----SFVRFN----------RAIER------------------------IRLAYATPRNF-----------------------------------------------------KT------------------------------------RVYFLYGQP-G---NGKSKLAA-------ELLE----------------NAFWK------------------QPH--------------SIWWDG-----YF-------TGDVIIDDF-------------------KG-W---LPYADLLRLMD--------RYPLQVQI--KGGQVNFAPSN---------MVITSSVI-PQNWYSP---------DKVR-----FNWEEFSRRVDVF
>RtAc-CV1
ARRWV-F-TINNY-----------------TDEDIENCKYIFENKGG------------CY-MIL--GF---E------------EAPTTGTKHIQGYIHLG------------PQVYRSTLNTLSRKETGE--------RL---FSYLAVA--------KG--SEWDNYK---------------YCSK-------------------SGN-------FKEYGAMGSTSE-----------EKRSN-------------------------------ENKTKEIM--NDWLVLSP---------------------EQFDD----KWPVQLH----------WRRKL------------------------TDWAAARKTQS----------------------------------------------GAWNGDLSS------------------------------------KNIWIFGPP-G---TGKSMWAR-------SQQPP---------------DRVYC------------------KLI--------------NKWWGG-----FEPR----YHKVVLMEDF------------------PQDGK---YLTQQMKVWSD--------RYNFTGET--KGGQMEIIPGRFF-------FIVTSNFS-LDDVF-----------EGVD-------LQALKRRFHEV
>CattleCV2
AKTWL-L-TYPKC-----------------SLSKDWLLKEFKDHDIEYFKGAHI-----TY-MII--CE---E------------KHQS-GDSHLHAFIILD-------KEIKIGKKDMNRFDMWDYLNKETKLE-----WH-PNIEYC-----------NS---PKDAIR---------------YVKK-------------------DGN-------FCTHGICPYKELL----------SQKEK--------------------------NELLQKEELDDLV--ETGTISLYKV----------------------------PTLYRAR-----------EILR----------------------------LERERRK--------------------------------------------------KAEKP------------------------------------TVHWFYGKT-G---TGKTRRAY-------EDACRIYGYT----------DLWMS------------------KND--------------DKWFDG-----YQ------GQSAVILDDI------------------RPGTF---H-FDFMLRLLD--------RYPIEVPI--KGGFARWCPKE---------IWVTAPST-PRELYRNYTTQE----PYEG-------IDQLERRIDQL
>CEV_Entam1
AKNLF-C-TWPQT-----------------ALPKENAFKQLKTILGVYGI---------KY-LLV--CQ---E------------RHEEEG-LHLHAVAILD------------KKVNFKDCRCLDLSTDWISRD--------IHGQYQA----------AR--AIRDAIA---------------YCKK-------------------KDN-------WLEEGESPAIQAKKK--------GKALK---------------------------DLLLAKTIEEAI--DDGELSPYHI---------------------KMA-----TILKQT-----------IALE---------------------------RSESQQRQ-----------------------------------------------------KP------------------------------------TVNWFWGPT-G---SGKTRKAV-------ELSG----------------DYWMS------------------NEN--------------LKWFDG-----YN------GQKVAILDDL------------------RVDSC---P-WGFLLRLLD--------RYKLRVPV--KGGYVAWTPDI---------IIVTAPAL-PETMFVNHTNGE----VWDK-------IEQLKRRIDVT
>CattleCV6
KIEKV-F-QSQAR-----------RFHIVANEKSLPYLNNILNFLTTK-----------PYVYIL--CR-------------KGYNKRN--CEHAHIYVIFK------------KAVRLSNKNTHGCHIAKCRGT-----TQ-QNIEYI-----------KGH-HPMEVCE-------------------------------KGEIPENDGD-------IPPKKWDGFVQQIK---------QKKID------------------------------KFDPMFARY---------------------------------EGY-----ANRRVA----------EIMVE------------------------ELEDYEGDLKD-------------------------------------------------------------------------------------------KNCWIYGEP-G---TGKSYSAR-------YCKR----------------SKIYP------------------KPV--------------SKWWDG-----YK------GQKVVVMDDL-----------------DPDRAK---MLADKIKIWTD--------KYPFVAEV--KSSSAVVDPRIN--------FIVTSNYS-IEDCF-----------ESKD-------VEAIKRRFTVL
>CattleBGm
HIQLG-L-TYPQA-----------------RGLTKELLRIYLENWYFNNGTCEVRVT--KY--LI--AE---E------------KHED-GEPHFHVYLRFD------------NKLRARETRLFDIFFESTGKL-----YH-PYIEKI-----------RG--LRNMIK----------------YCTK------------------EDTEPLA----NFDWHPSTENKDK----------GIDWE-----------------------------EIYSVEYPSA--QAFLDTVMAR---------------------YPS-----YFTGHY----------IPLRQ-------------LAYDRYEKNVEEYRPKYLNFEN-----------------------------------VPQILNSWVDCNLFNDKERP------------------------------------YSLIMIGPS-R---TGKTEWAR-------SIGR----------------HMYFC------------------NYF-------------NLDLWDE------D------A-LYAVFDDM-----------------DCDPDIPFEKCFRSWKAFFG-------AQKEFTVTD--KYKRKQKVKWGKPI------IWISNNEFNCKSST----------------------LDYIRKNSVRV
>Chaeto1
IGRAI-L-TYFPP-----------------TSESKYLEPEFILGRANVHRV--------SN-WFS--QY---E------------LCPETERKHIHAYVEFK----------HSVRPFFLTLDTLFKSHDLGWDC--------RTARKTS----------KD--QRQGAIN---------------YVHK--------------LESRMDGF-------DPYTWPGNEDKDLKFDPSFVR--GNRKK-----------------------------DKRKARDDAI--EEQRQYIESK----------------------PR------IWTWD----------QIVHE-------------SEESKKLLVTCSWGKKYHEGRH----------------------------------------------AEDKRRDVT------------------------------------DVIIYYGAG-G---TGKTTMCM-------EHDSTSSLEPR---------VERYY------------------RRN-----------PDDGNFWGGGRTA-YK------GQRVIHFEEF-------------------GG-Q---EPFSRLKEVCD------IGKPGPSVNI--KGAGVDLNHHT---------VIFSSNIH-PAGWYRHLWKD-----DPKQ-------FHPFWRRVTQV
>Chaeto3
IGRAI-F-TYFPP-----------------TSESKYLEPEFILGRAHVHRL--------SN-WFS--QY---E------------LCPTTDRKHIHAYVEFK----------RTARPKFSLLNALFESHGLGWNV--------RTARKSS----------PS--QRQGAVN---------------YVHK--------------FETRLDGA-------EPFTWSENEDKELKFDPSFAR--YSKKD------------------------------KRKARDDAI--EEQRQYIESK----------------------PR------IWTWD----------QIVHE-------------SEESKKLLVTCSWGKKYHEGRH----------------------------------------------AEDKRRDVT------------------------------------DVIIYYGAG-G---TGKTTMCM-------EHDSTSSLEPR---------VERYY------------------RRN-----------PDDGNFWGGGRTA-YK------GQRVIHFEEF-------------------GG-Q---EPFSRLKEVCD------IGKPGPSVNI--KGAGVDLNHHT---------VIFSSNIH-PAGWYRHLWKD-----DPKQ-------FHPFWRRVTRV
>CircoTM6
SVNWC-F-TLNNY-----------------TNEDVNKLKQVKC----------------RY-ICL--GF---E------------VGDKKQTPHIQGFIQFE------------KKVRLSVWKKIN--------------KK-IHAEIM-----------KG--TIEQAIN---------------YCKK-------------------SGT-------FEERGEIIKM-------------GERRD------------------------------LKEAKKKCA--EVGLRAITDC----------------------------ESTYNLQ-----------VIRN-----------------------CQIMLEYHEKER---------------------------------------------------DFKP------------------------------------EVIWIYGES-G---AGKTKYIS-------EKCAE---------------VDTYW------------------KDA--------------TKWWNG-----YD------RHEITVMDDF-------------------RASN---MKMNELLKLID--------RYPHRVEI--KGGFRQMLSKK---------IYISSIMH-PKDVYNL---------PEEP-------VKQLLRRIDTI
>MS584-5
HTFWC-F-TLNNY-----------------TAEQIEHLELVFKHECK------------WY--LF--QE---E------------VGEKCGTPHLQGQICLK------------TRMRMTELKRID--------------MK-ISWRAT-----------KS--CTA-SLE---------------YCKK-------------------KET-------STGKIYYH---------------GMDVP----------------------------------DQVDL--EEPYGWQLDI-----------------------------LNVLKD-----------KPHN-----------------------------------------------------------------------------------------R------------------------------------IIHWYWEPTGG---KGKTS-LS-------KYLVV---------------KHDAL------------------MLT--------------GKSNDM-----YHMISKFPKKRKLFIVDC------------------PRSQQ---DYINY--GAIE------QIKNGLIFSG--KYEGAQLVFNAPH-------VIVFANEP-PDISK------------------------MSLDRWNVV
>VEM-SDRBAJ
YRNWV-F-TYNNP---------------------PQPYGNLAIEGS-------------KY-FTY--QL---E------------RGAA-GTEHYQGLVVFT------------NRVRFATVKALL--------------PG-CHIESM-----------KG--TLKQAIA---------------YCHK------------------DDTRIDG----PWAVGDVPPGS------------GARTD-------------------------------LLALKEAV--EEGKSEKEIA-------------------DEHFC-----SWIKYY----------KGIER----------------------------YRRIVVA-------------------------------------------------HRTWAT------------------------------------ETLVYWGPP-G---SGKSRHAF-------ELGG----------------DDQFW------------------VVR--------PRDRGGSVWWDG-----YE------GQSTVIIDEF-------------------YG-W---LARDLLQRLAD--------RYPLVVET--KGGAVQFLAKR---------IIITSNSP-PESWYKSG-------------------LGAMGRRLQAP
>Po-Circo21
AIRWC-F-TINNF-----------------TYEEEEAVRNLELNPEVDA-------------VIA--EE---E------------HLDE-GTPHIQGYLRLK------------TKKDMTVIQRWLGG-------------R-AHLEVA-----------MG--SEMDNIK---------------YCTK-------------------EDQV------IVEKLNDKLTKE-----------LKCKD----------------------------------KDEEA--REMIADMRSL-------------NESEFEAKYPK-----FYMYHQ-------ALYRQFRH-----------------------EALVKQQETWNG---------------------------------------------------ELKQ------------------------------------KNLWIWGPP-G---KGKSRAAR-------IGLRQ---------------YEIFS------------------KAY--------------NKWWNG-----FIQE----DTKRVVIDDW------------------PSLEAGGNMLVQHLKIWAD--------RYPFTAET--KGGHLAVEPSYQ--------LIITSNFS-IDQCFG----------NPED-------QEAIHRRFTEI
>Po-Circo41
GTRWC-F-TINNF-----------------TQEEEELVMNMPSTGWVKS-------------MIA--EE---E------------HLFE-GTPHIQGYFTTT------------KRTDFTALTKFFNG-------------R-AHLEQA-----------KG--STRDNWN---------------YCSK-------------------EGNV------IVEFNRPSTVDRVPH--------RAHED---------------------------------PKDEWA--DLMIQDCEQM-------------DRETFRSEHPN-----FFLNQR-------DKYERIHN-----------------------EYLARTTTVFDG---------------------------------------------------RLHD------------------------------------KNIWIYGPP-G---SGKSTLAR-------SDTPI---------------DHIYF------------------KPV--------------DKWWDG-----FDPS----KHNRIVMDDY------------------PNEATGGAIFTQRMKIWGD--------RTTEPRPV--KGGTITVDPNIP--------FIVTSNFP-IDECFS----------NDVD-------REAIHRRFQEI
>Po-Circo51
ATRWV-F-TINNF-----------------TQEDEEAVINLPDQDWCKS-------------VIA--EE---E------------HLED-GTPHIQGYMVTS-------------RKDRSAISKYLN-------------SH-AYIEVA-----------RG--SSYDNWE---------------YCSK-------------------EDQI------IVEYNKPSQADNKPH--------RSLTR---------------------------------NQEETL--SFLESCKTFT--------------RDQMIEQYPC-----LYARHY-----------QLYE--------------------KLHEYAIRSIDTYDG---------------------------------------------------RLHD------------------------------------KNLWIYGPA-G---SGKTTLAL-------SDIEH---------------YKVYL------------------KPI--------------NKWWDG-----FNPN----YHERILIDDF------------------PEGATAS-ILAPFVKHWGD--------RFPYNAEV--KNGSTVINPSIP--------VIITSNYS-IDETFD----------RQQD-------RDAVRRRFQEI
>RodSCV_R15
LSQTL-L-TYAQC-----------------DKKKEELLSFLKTLDFYECS------------IVA--EE---E------------HHTTEG-KHLHAWVKFE------------HSIKLRSNRLNSMFDWEG--------KH-PNIELVKN---------RKE-DKLRVWK---------------YVTK-------------------DGH-------YLEDNCNVDAMLNPK--------NKSKK-----------------------------------YNTL--HILETDPETL-------------------------------VRNE-----------EISA----------------NSIKNILWAQQWWIGQKKP-------------------------------------------------PYTTRC------------------------------------RGIWIYGRA-G---CGKSTWAA-------MFGDAM--------------GGYYE------------------KPQ--------------NKWFDN-----YA------GQRVIILDDL-------------------RTDT----LNYYLLKWAD--------NKPVSAEV--KGGKVWLRHLA---------FVVTTNYP-IEHYCRNKDGTL----DCET-------YEAIKRRYTYI
>RodSCV_M89
ATWWV-G-TKFDE-----------------FHDSEQWLESLVSENKV------------RF-VVG--QR---E------------LCPTTMRHHVQFVVNLH------------RSQRLSYLKKVDKD---------------AHWEPM-----------RG--TADQARE---------------YCSK------------------SETRFEG----PWEFGKPGAV-------------GQRKG-------------------------------YDDAVAAV--CSGQCLAEVA-------------------AEFPT-----IWVKYG----------RGLVD-----------------------LRKQLQLDSDRR------------------------------------------------VFGEQGP------------------------------------ELWVFWGPS-G---SGKSKRAN-------ETW-----------------PDAYW------------------KIP-------------GEKWWDG-----YT------NQDTVILDDF-------------------KGSF---MRLTDFQRLID--------RYPLWVEV--KGGSIPMLATR---------YVITSNEA-PEAWYS----------TADP-------HGTVTRRCNDF
>RodSCV_V69
ARNWC-G-TLNIP-----------------DGFDGEKWFADLDGKV-------------AY-AVG--QL---E------------MGHETGHLHLQMYVQCG------------QTRRLAWLKANVSAD--------------AHWEPA-----------KG--SPAQARA---------------YCMK------------------EDTRAAG----PWEYGEWATQ-------------GQTRG-------------------------------LSQAVGRL--QEGATLRQIA-------------------EEFPE-----VFVRHS----------RGLRD---------------------WIHTVGNKGPRQIG---------------------------------------------------EDGP------------------------------------EVWVFWGPS-G---TGKSRRAR-------DDW-----------------PDAYW------------------KLN-------------NARWWDG-----YA------GHETVIFDDF-------------------KGSS---LTLHDFQRIID--------RYPLDVEV--KGGTTPLSATR---------YVFTSNKH-PADWYSA---------EADP-------EETVMRRINEF
>RodSCV_V76
YAQVL-L-TYPQC-----------------DRTKESLLEFIQGIEDAGS-------------AIV--CK---E-----------NHHETDG-VHLHAWVRFN------------VSQRCEGSKWGSLFDWDG--------IH-GHYDKVTCST-------RS--IADTVK----------------YVMK-------------------DGD-------TLVWNCKPEALMNPGKSHER---KYDNE----------------------------KILNTPMKQLV--DEGSIKDVSA---------------------------------YE----------RGIAA------------------------YKLLEKPAEKQ-----------------------------------------------------KC------------------------------------RGIWVDGRP-G---CGKSTWAK-------EFGKAR--------------GGWYE------------------KPQ--------------SKWWDG-----YE------GEKVVVMNDV-------------------DNEA----LLHYMKIWAD--------TFPCKGEV--KGHTVWLKHDW---------FIVTSNFT-IEEICRKKED------GHKF-------VDAMLRRFRVI
>ChickSCV
ISRVL-L-TWPQC-----------------DGTKEDLLEFLKSTRCYAC-------------SIV--CK---E-----------NHHETEG-THFHAVLKTE------------RAIQCRFKAAMEMFTWNG-----------HKADIEFL---------KT--KRDVKRAIG-------------YVMK-------------------DGD-------YINDGINVEAHLKDRHEK-----KWTCQ----------------------------KILETDMKELV--KEDVVHPNNF-------------------RNILQ----AQQIW------------------------------------------KLMQKPDDCE-----------------------------------------------------DV------------------------------------RGIWMWGPA-G---CGKSTYAR-------QFGIDN--------------GGYYE------------------KAQ--------------NKWWDG-----YD------GEPVVILNDL-------------------DTHT----LNHYLKIWAD--------KFACKGEV--KGSTVWLKHKY---------FIVTSNYS-IEDIVRMGCRPDTY--DLAL-------EGALKRRFKVM
>RodSCV_M44
SRYYM-L-TIPYS---------------------LFTIPDPLPEGLVW--------------LKG--QP---E------------RGEN-GYEHWQLICCTR------------KKCRASAVKRLFC-------------PQ-AHVELT-----------RS--AA--ADE---------------YVWK------------------DDTCMDTTK--RFELGRKPLS-------------RNQEK------------------------------DWEAIWESS--KKGKLDEIPA----------------------------DVRVRSY----------KTIRQ-------------------------IEKDHMIPQG----------------------------------------------------MVR------------------------------------TVHVFWGST-G---MGKSRRAW------YEAT-----------------MLAYP------------------KSP-------------TSIYWDG-----YA------GHSNVVIDEF-------------------RG-G---INISHMLRWLD--------RYPVCEVC--KFGACVLNANT---------IWITSNIH-PRDWYPDL--------DPAT-------IDALLRRLNVV
>RodSCV_M45
GKYWC-F-TSYVD-----------------EGGLPSVLPDTM-----------------TY-LIY--QR---E------------VCPTSAREHYQGYAEFH------------TRVRIAGVKAALGD------------PG-AHCELR-----------RG--TGVQAAE---------------YCKK------------------DDSRKEGTV--PVELGDLTSVTQ-----------GARTD-------------------------------LLAVKALL--DSGAKEIDIA---------------------DQE---FATWAKYH-------------RA-------------------------IERYKRLTHQ-------------------------------------------------VRNFKS------------------------------------EVYILTGDT-G---VGKTR------------------------------------------------------------------------------------------------------------------------------------AVAD--------AYPDTYWK--PRGKLVLRIRR-------------------------------------------------SRRR-SY
>RodSCV_M13
VTQWV-F-TRQLA-----------------DDEDAWAWLNRQFETHAY-----------SY-LVG--QV---E------------QAPTTGQLHIQGYAQMA------------KRMRLPGMKALDSE---------------AHWEHC-----------K---APAEARA---------------YAMK------------------EDTRVRG----PWEFGECRTA-------------GRKTT-------------------------------LQDVCALV--LEGKSDYDIS-------------------RVAPE-----QFVRHF----------KGISA--------------------------LRVAAKIPG------------------------------------------------ERRTWAP------------------------------------ELWVVWGPS-G---SGKSWFAQ-------MNVGRR--------------GDRYW------------------KMQ-------------GNKWWDG-----YC------GRGHRGAGRL-------------------QGQL---DDPGGLPAPSG-------PLPTGRGDR--REGPTPMLAKR---------IVITSNTH-PSTWYSGD--------TAAR------------------
>RodSCV_M53
NRGWC-F-TINNP-----------------TEDDSLVALEDVA----------------SY-VVA--GK---E------------VGEE-GTPHLQGYCYFK------------NPKSLAQLKVLL--------------PR-AHLEAQ-----------KG--SHEQAIE---------------YCKK-------------------EGD-------FHEVGTPPMTQKRKGEI------GKEFW--------------------------------DEQLSLA-----------------------------------------KKGRLE-----------EIDS------------------------------------------------------------------------------------------------------------------------------KGHWYYGST-G---TGKSRKAR-------EDN-----------------PNFYL------------------KGC--------------NKWWDN-----YQ------GQEVAIIEDF------------------DKVHS---VLGHHLKIWAD--------RYSFPAEV--KGSQINIRPKK---------IIVTSNYH-PNEIWT----------DLAT-------LDPILRRFNII
>LaCopCV
SRNFT-G-TVNNP-----------------TQTLEEWLATLKRLPHATA-------------ARC--QL---E------------KGEN-GTPHIQWCVTLS------------KVARLTGIIKKL--------------AG-SHVEAS-----------RN--AMA-AWK---------------YCGK------------------EDTRVEG----PLEFGVPPASKRVK---------GDTKE---------------------------------RNKMIL--ELGPVAAVEQ-----------------------------GLIPVE--------KFKAIKQ-------------------SCDLFAVMKKEVHTTD-----------------------------------------------------AL------------------------------------SNEWHYGES-G---TGKSRGVR-------ERF-----------------PDAFI------------------KSS--------------DVWWDG-----YQ------GEETVIIEEM-----------------GPKQIG-----AHHLKIWSD--------HYPFKAAQ--KGSQLLIRPKR---------IIVTSNYS-IKECY-----------EAE-------------------
>BatYN-BtCV1
ARYWL-L-TIPYE-------------------------HFTPYLPPNC-----------AY-IKG--QL---E------------QGSNTSYLHWQLVVYFS------------QKKSLNYVKLIFGDG--------------IHCEPS-----------KS--KA--AEE---------------YVWK------------------EDTSIPGT---QFELGKNSIKRD-----------STKDW--------------------------------DLIVKHA--REGDFASIPG----------------------------DVLVRCY-----------GNLK-------------------------KIRVDSLQPE---------------------------------------------------SIVR------------------------------------EIYVYYGRT-G---AGKSRRAW-------EEAT----------------LSAYP------------------KDP-------------NTKFWDG-----YA------GQECVVIDEF-------------------RG-A---ISISHLLRWLD--------RYPVIVEI--KGSSCVFKAKK---------IWITSNLS-PDDWYPDL--------DAET-------KSALRRRFTEV
>BovineCP11
-MKYV-A-TISRT-----------------SIPEHHLVRLLKLLDLHE-----------AY-I----GR---E------------TGAR-GFEHYQCCIDCA------------GDLVRFNTEHQLG----------------WHIEEC-----------VSW---EASKN---------------YCRK-------------------TDN-------YRYVGDSIEERE-----------YSRIA-------------------------------TRPKNIVA-----------------------------------------DRIQFH-----------IDHR---------------------------------------------------------------------------------------NDR------------------------------------AISICVDTIGG---TGKSTYGY-------LCARRGQFFVVPRTAETPTRIMDYI------------------AMH-----------------YDN------Q--------PVIWI-DL------------------PRSRLVDKDLAECLEDIKDGLVASA--KYEGCLRFI-RGVK----------------VLVTTNHW-VDKTTY---------------------KMLSADRWDIF
>MelesVS47
SRYVL-L-TYAQC-----------------GDLDPWLVHNHVVAFP-E--------------CII---R---E------------NHAD-GGIHLHAFVDFG--------KRVDIRDNRRFDVEGF---------------H-PNIAPC-----------GR--TPQKMLD---------------YAIK-------------------DGD-------VVAGGLNPILDLPDAE-------TDSIW------------------------------HRIANAPSV--DEFWAITREL---------------------APR----ALLCNHQ-----------SLRA---------------------YAEWHYRPVATRYE-----------------------------------------------------HP------------------------------------HGLSLR-------------------------------------------------------------------------------------------------------TDVPQLDEW------------------VRDNLSGSSK-SYTYTRSA----------SGRASL--PSGGPS---------------LVQSLRS-FPSA-------------------------EPVFRCAWN
>Bat_SC703
VRCCV-F-TLNNY-----------------TEDDMIQLNEWDY----------------KY-LIY--GK---E------------IGKTNKTPHLQGYIEFN------------NRKYFSTLKAFN--------------PN-IHWEKR-----------LG--SQLQAIN---------------YCKK-------------------EGN-------YVEYGDKKVQ-------------GKRND------------------------------ISYYKELAL----KEGMKKVV-----------------------------EEGNFQ-----------EIRT---------------------CELYLKYKEEERNF-----------------------------------------------------KP------------------------------------EVIWIHGES-G---SGKSL----------KASEE---------------KDAYW------------------KDK--------------SQWWDG-----YD------KHNTIIMDDF-------------------RSSD---MKFDYLLRLLD--------RYPMRVQV--KGSSRQMLSKK---------IIITSIYS-PEEIYSHYAQYNN---NREP-------INQLLRRIDKT
>MelesCV
ALHWC-F-TLNNP-----------------TIDEQQIIDELEEFGI-------------EY-AVF--QL---E------------EGEN-NTPHFQGYVALT------------VKKRLTAVRTLFGGV--------------AHWEIC-----------RG--TPTQNRD---------------YCTK---------------ADTRIGD-------FVEIGTLPAPK------------GARQD-------------------------------LVQLHSAL--KDGLTQAQYV-------------------DQFFS-----IFVRHP-----------NLVS---------------------NYVAATISERDPAN-----------------------------------------------------PV------------------------------------STWLLIGTP-G---TGKSRLAR-------AIGKNLGD------------GAIFE------------------HSL--------------GKWFDG-----YV------GQRTVLFDDF-------------------CGSS---LPFSQFKRICD--------RYPVRVEL--KGLSCPMAATN---------FLITTNQD-PKTWWKDEVT------GQHG-------HAAITRRIGRV
>AcCopCV
ARGWC-F-TLNNP---------PPEMISERRVVVPGHVSGLDAAIPTEPNLPEHRHC--DY-RVG--QL---E------------RGDN-GTLHIQGYYHHR------------VMKSFNQMKKLI--------------PN-AHWEIA-----------KG--SPKQNRD---------------YCTK------------------EDTRVPDTR--PFEEGECPHQ-------------GTRFD------------------------------LRQCADVLA--NGGSLLDLPG----------------------------EMVIRYH----------RGFSA----------------------YRSLFHKRRQEAP-------------------------------------------------------------------------------------------TVLWIYGPT-G---SGKSRFAS-------TLR-----------------DECYW------------------KPP--------------GKWFDG-----YD------QEPLVILDDY-------------------RSEWAEWGVFGQLLRLLD--------RYPLMVEY--KGGSVQFCSEL---------IVITCDRP-PSELWF----------SQGD-------IGQLTRRISHV
>DfCircu
CKNWC-F-TSFNV-----------------DSPPKFDPITT------------------EY-LCY--GR---E------------TCPTTKKSHLQGFICLK------------ERKRLAGVKKLLGS---------------VHLEAS-----------RG--TVDQNIQ---------------YCSK-------------------DGE-------FTEFGSRPSS-------------GPATS------------------------------PFALAIAAA--TDGRLDDVKS--------------------THPG-----IYLRYK----------KTLES-------------------------LQKFRSDDLD-----------------------------------------------------GS------------------------------------CGVWICGPP-R---IGKDYAVR-------KI------------------GNVYC------------------KAL--------------NKWWDG-----YL------GEPNVLISDV-----------------EPDHFK---WIGYFLKIWSD--------RYPFIAEI--KGSSMKIRPEK---------IFVTSNFR-LSDCC-----------NGEI-------LGALQSRFTIY
>DflOrbi_1
YKRWC-F-TLNNY-----------------SVVCNWEEFFNNGCSTGNKLC--------RY--VV--GY---E------------IGES-GTRHLQGYCVLS------------RSQRLSYVTKLFDG---------------AHWEGA-----------RG--SDQQNYD---------------YCTK-------------------SGS-------FFRGGDWNVLSRSSS--------GSSDR-------------------------------IRDVIKTL--YSMPGSEVRC---------------------------SSTYVRSK----------RAIDE-------------VVSEYREFEVRKSRFRELSTCL-------------------------------------LKLWQMSVLLKLFNQNDR------------------------------------QVLWVVDVAGG---CGKTFLSN-------ILFS----------------CYSFD------------------LFD-----------GVTQAK-DIC----FLLS----ETINGIVFDV-------------------TRSD----SSQFSYQTLE------ACKNGFVMTG--KYMGKRRVFKSCP-------VVIFSNCE-PDLVR------------------------LSSDRWVVY
>DfCycli
AIGWC-F-TLNNY-----------------TEIDEQVLQALDV----------------KY-LVY--GH---E------------VGEG-GTPHLQGYLELH------------KKKRFKQVKEMLGE-------------R-YHIEMR-----------RG--TAAEVDA---------------YCRK-----------------QDENN-------VFTKGTMGGQ-------------GLRSD-------------------------------LDRVRLLA--AESGMRAVAA------------------------------TANYQ-----------QIKT-----------------------AEIYLTYNEEPR---------------------------------------------------SWKP------------------------------------TVYWIYGAS-G---TGKTRKAY-------EICGT---------------EDTYV------------------KVG-------------THKWWDG-----YD------GHENVIIDDF-------------------RPMG---IPFVDLLGILD--------RYEFRVEV--KGKMRQMLAKT---------IVITTIYP-PEVLYVNL--------KDEP-------LQQLLRRIDHF
>Brazil_hs1
YRFWC-F-TEYED-----------------EKVQNYEEWFNRLFNSEAGI---------DY-ICG--QR---E------------RCPNTGRLHIQGYVVFT------------RKKRLNGAKEGLDSTG-------------VHLERR-----------MG--THRQAVE---------------YCQK------------------EESRDGE----FIELGEYDDR-------------GSQTK------------------------------CMEEIKKRI--REGDSELDIA-------------------EEYFG-----IWCRYN----------KAFSK----------------------------YRAMVQP-------------------------------------------------GRDFKT------------------------------------IVRVYWGRS-G---VGKSRRAT-------YECG----------------PDAYR------------------KPL--------------GEWWDG-----YN------GTSNIIIDDF-------------------YG-W---LRFDELLRCLD--------RYKHSVPI--KGGFVNFAPEL---------LIITSNVE-PREWYNREKI------SDFR-------FDALVRRLDVV
>Termite3
AKFWC-F-TSFKD-----------------EHPNFCEETFSYI----------------TY------QR---E------------RCPTSSREHWQGYVECK------------RSSGVRTVKDGLGDNA-------------CHLEPS-----------RS----EHAIA---------------YCHK-------------------QD--------SRVHGPYEKGQRRVEAVRR----GQRTD-------------------------------LERVAKRV--RDGGNLAEIA-------------------TEFPV-----ETIKFG----------RGIQQ---------------------------LIELNRKG------------------------------------------------RDGTIEA------------------------------------KVIIYWGKT-G---TGKTRRAF-------ERF-----------------PTAYF------------------KPD--------------GKWFDN-----YN------GEDVIIFDDF-------------------NGHKD--INVGMLLRICD--------RYPMTVEK--KGSSCKLNATT---------FVFTSNLH-WKEWYNIEGM------RQDW----IAHWDAFERRITEI
>Gastropod
VRRYC-L-TLNNP-----------------TPEECHHLLTLRESVFKRG--------------FF--AS---E------------VGKK-GTPHLQGFVHLK------------NAKTLTGLKKFLGSD------------R-YHVKQA-----------NG--TDYENWQ---------------YIG-------------LLNEGKAQGDL------IVQWGETPTEE------------GDPDA-------------------------------WDSILEMI--EGGFNNRDIV-------------------RKWPS-----IAIRCQ----------SAIDR------------------------YRVEYEWGECR--------------------------------------------------AWRDV------------------------------------EVEYIGGPT-G---TGKTRGVL-------YHADGRVN------------TDVYR------------------CTN-------------GKHPFDK-----YD------GEGTIVFEEF-------------------RSQYT----CRDMLNWID--------GHPLLLPA--RYADRMAKFTK---------VIILSNWR-FAEQYRTVAED-----SPET-------YKAWLRRVGTI
>Daphnia1
MQDLL-S-TLSSK-----------------SAALLERLTSKAT--------------------PN--VP---D-----------LLSSLRGKV------------------------------LLS--------------SR-VHIEGA-----------HS--SPAKNRE---------------YCTK--------------DADRIPGTL------IYEKGEIPIP-------------GERND-------------------------------LTAIVAAA--KDTSISMRDI------------------VELDGA-----GFLRHF----------KGIAA----------------------VRALYSEQRKAKT-------------------------------------------------------------------------------------------KVYWFFGAT-G---LGKSHLIH-------ELA-----------------PGAFW------------------KQN--------------SSWWCG-----YEPE----VHRDVAVDDY-------------------RTRFC---EFEQLLKLFD--------KYPLTVEI--KGGNLNFAAKR---------IFISTPKS-PSDTWSLR--------ADED-------LQQLLRRIDVI
>Diporeia1
NRNYV-F-TLNNY-----------------TPVHEITLNSIPH----------------RY-LVY--GR---E------------VAPTTNTPHLQGYICFP------------NAKTISAVRRILAG---------------CHVEVA-----------RG--SHAQCRT---------------YCIK-------------------DGD-------FYEHGDLPADPREI---------GNAEA-----------------------------DRWEDAWEKA--KAGAIEEIPA-------------------DIRIR-----SYSVLR-----------RIGR-------------------------DYQPNLALLP-----------------------------------------------------AT------------------------------------CGYWIKGES-G---AGKSHSCF-------TAY-----------------PDLYP------------------KGP--------------SKWWCG-----YQ------NEEVVLLDDV------------------DPSHGL--WIGGFLKRWAD--------KYPFIGES--KGGSFKIRPKK---------FIVTSQYS-IEDCFQ----------DVET-------RVALNRRFRVI
>Diporeia2
SRNWV-F-TLNNY-----------------VDADRVVGERLANDA--------------TY-VCY--QP---E------------IGAS-GTPHLQGLVVFA------------NPRTLGGVKRLISD-------------R-VHLEPM-----------RG--TFAEAHA---------------YCSK------------------DDTRDAGAGFAFTEHGTKPDGPGQ----------GARTD-------------------------------LESIGKRL--REGASLASIA-------------------ETHPS-----DFIRYH----------HGIRA----------------------LQTVLSAQPRVRG-----------------------------------------------PDGLFPVP------------------------------------RVLWFYGST-G---SGKTQTIH-------EEIG----------------DTPYY------------------TKP------------PGNRWFDG-----YI------GQKIVVFDDY-------------------RGDW---WTFGYFLRILD--------RYPMDVEI--KGSFVPFAATT---------IYISCPRS-PQDLYAGLESR-----TDGA-------LAQLTRRITEI
>Diporeia3
MRNVC-F-TLNNY-----------------TAVDVSREMLEKGV---------------SY-LIF--AK---E------------VGDS-GTPHLQGYIEFE----------NPRSPGKGWKNFKELMGE-------------CHFERR-----------KG--TAKQASDYCEFADYPTCQVKNEYVFK--------------------------------FGEISRQ-------------GERTD------------------------------WHQAVSQIL--DEKREIVDVV-------------------AEQPQ-----ILPAIR-----------ALEN------------------------LKKMSIQPIER-----------------------------------------------------EV------------------------------------HITWLYGSP-G---SGKTRWVW-------TNY-----------------PEVYS------------------KPS--------------GQWWDG-----YN------GEETLLLDDF-------------------DG-E---IPFAELLKVLD--------RYKYRVPV--KGGFVGARWTR---------VFITTNNP-PADYYQ----------TVSN-------RKALDRRIHEI
>Diporeia6
ITNMC-V-TINNP-----------------MPEDYERRELSVIA---------------RY-AVA--AN---E------------VGES-GTPHIQAYVALT----------RNNKKRWAGWKKAL--------------PG-AHLEVR-----------VG--SEKRASD---------------YCKK------------------GEQP-------KEEWAQLHELGLNF---------GLNAD--------------VWMETGLLDHRGLDGTLASIGRAMV--DGEMFVQEAA-------------------MEYPE-----TYIRFH----------RGLES--------------------------LEQRVVPER-------------------------------------------------SADTPK------------------------------------EVHVWVGPT-G---CGKSMHAR-------SLC-----------------VDPYV------------------WGP------------HMKDWFQK-----YR------YQKHVILEEF-------------------RG-Q---LPFDFMLILLD--------RYGMQVMN--KGGSVEFLADV---------IHITSPIH-PGWWYSAGSMR-----AGDD-------VDQLYRRLTTV
>Diporeia4
NDCWC-F-TLNNY-----------------TEDEEVRKSIMLDPKNKT-----------TY-MVL--GK---E------------VGDS-GTPHIQGYVTFQ------------IRKKFDVVKKLLS-------------PR-VHLEPA-----------VG--TPQQASD---------------YCKK-------------------DGT-------FWERGHLPEGKKQ----------GRRND-------------------------------IHEARDIL--QQGGTVLDVA-------------------EKDWM-----TFLKYR----------SSLSY--------------------------YAAERMPGR---------------------------------------------------IGKT------------------------------------QVIIFEGEP-G---CFKSYSAG-------CF------------------KNSYP------------------VVR---------PGNGQPIWFDG-----YQPE----QHCAVLFDEF-------------------AS-W---LPYHQLLELCD--------KYPCRVQV--KGGTMQFKPIF---------AVFTANRP-AEEWY-----------PGML-------WDALERRIDLR
>Diporeia5
TRMVI-V--INNP-----------------VPDDYDRKIICGIS---------------RY-AVA--AN---E------------VGEC-GTPHIQAYVALL----------KDKKQRQAGWKKML--------------PR-ANLKFA-----------KG--TERENAL---------------YVKK------------------GEQT-------KAEFAAFKDAGPNY---------GKNLD--------------LIFEHGTMDHKGLDGTLFNCATAIA--EGTVTVDEIA-------------------KEYPE-----TFVRFH----------RGMRE--------------------------LEAIGDRKK-------------------------------------------------FRNWRT------------------------------------TAEWVHGFT-G---VGKSY-VW-------ESAYDP--------------EKMFV------------------MKA------------EDKGWSDG-----YT------GQPIVIIDEL------------------RKG-Q---ISYAMLLKMIG--------SGPYWLSN--RGRAPTPFLAKH--------IYITSCYH-PRDLYNDLD-------GDDS-------IDQLLDRLGGN
>Diporeia7
KRSFA-F-TWNNY-----------------TSENVVFKQYITDNA--------------RY-GCF--GK---E------------IGEE-GTPHLQGYIQFE------------NPRSMKKLIKDL--------------KG-CHIEIC-----------KG--NKKQNID---------------YCSK------------------TDPD-------FWSYGDPSCQ-------------GERTD------------------------------LRELVRDIL--TGELKLSNIL-------------------REDPF-----VYHQYG----------RTLDK-----------------------VEDLKISELRRE----------------------------------------------------HFT------------------------------------RGVWWFGKT-G---TGKSYRAK-------HYCIDN--------------KLSYI------------------ELP---------KDYYKNGWFDN-----YK------GEDVIIINDF-------------------RG-K---IPYEDILNICD--------ENQFSFNR--RGRCPYPCISKY--------VFITSSLN-PYEVYNQQLH------KNDS-------LCQLERRFDIL
>Diporeia9
SRSFV-V-TNWNL-----------------NTTEVYEKYKSQI----------------KF-IAF--GE---E------------TCPTTLRLHHQCFLYFH-----------NPRASGARALKTIGQMFGE--------IH-CHVEPM-----------RG--NFAQNEA---------------YCSK-------------------ESV-------LTKLGDEPKQ-------------GARGD------------------------------LTETCALLR--NGTISVDSVA-------------------CEDPS-----AYHMYA----------RTFIH--------------------------AETLYLRSK-------------------------------------------------WRTEMT------------------------------------QCKWYWGKT-G---VGKSHKAF-------KDFHN---------------DTHYV------------------KDL-------------ECKWWDG-----YK------QQDTVILNEF-------------------RG-Q---LTFSFLLSLLD--------KWPLTVPV--RNRESIPFTSKL--------VIITSSVH-PKDIYKNVLS------CDES-------LAQLERRCKIK
>EchinoCV3
HRNWV-F-TLNNP-----------------TEDDRERLLSWPV----------------KF-VKF--QL---E------------KGEKTGTPHYQGMVILQ------------NAGRLTGVKKTLC-------------KR-AYWAPM-----------KS---LEGSLA---------------YCEK------------------ADSRVEG----PWEAGTPPKKQ------------GERTD------------------------------LHVVRDSIV--SGATTVDEIT-------------------LKTPM-----VYHQYG----------RTLHR--------------------------IEDLVLRKR-------------------------------------------------FRTEMT------------------------------------QGKWYFGDT-G---VGKSHTAF-------EGYTP---------------ETHYV------------------WKN-------------DNGWQDG-----YV------GQATVIINDF-------------------RG-S---IKYDELLQLVD--------KWPYTVPR--RGREPAPFLATT--------VIITSSLP-PEEVYTQRV-------ERDS-------LDQLSRRFEIF
>EchinoCV6
VRWFV-F-TNYDV-----------------NTDYKVGKDI-------------------RF-IAY--GN---E------------VCPTTGRPHHQGFLYTH-----------VNQCHGKRNLHKLAQILNKE-------SN-PHVEPM-----------YG--KITDNEY---------------YCSK------------------ENE--------LIKIGDEPKQ-------------GARGD------------------------------IQESCNEIL--AGKRTADQVC-------------------VENPE-----FFHQYG----------RTLDR--------------------------VQEIAFRKQ-------------------------------------------------FRKEMT------------------------------------KGIWYTGPS-G---AGKSHKAF-------TDFHP---------------DTHYS------------------KNL-------------CDEWWDG-----YT------GQETVILNEF-------------------RG-Q---IKFAELLDLTD--------KWPKTVKV--RNKAPVPFLAKT--------LIITSVKR-PEDIYINQ--------TGEP-------WEQFSRRFDVF
>CEV_Caligus
-RNYC-F-TINNY-----------------TDQIVTNLREGQF----------------KY-LCI--GF---E------------EGEN-GTPHIQGYVEFS-----------QARTISAFNKHIKCVKGGVW----------AHCTQR-----------WG--GAREAAG---------------YCKK--GLEPSRRSLTPGNELYFESPGKGYK--GFEYGVCSNQ-------------GRRKD------------------------------LEAVISDIQ--DGLVEVDNLS-------------------IEMPE-----LYHQYG----------RTFHK--------------------------AEDVVMRKR-------------------------------------------------FRNTMT------------------------------------AGLWCWGET-G---TGKSHYAH-------YEV-----------------SGTFN------------------PAT-------HYIWKTGSKWQDG-----YT------QQDTVIINEF-------------------RGSV---MPFSTLLQLVD--------KFPYTVER--RNREPMPFTSKL--------VIITCPMH-PRQVYVNRLN------DDDN-------IAQFERRFDVI
>CEV_Caligu2
VREWC-F-TKHDW-----------------TDADIEHLGTKWREYA-------------TY-LCY--QP---E------------LAPGTGRRHLQGYFCLT-----------SPRTLRGVKNTLFDTASLTS----------AHLEPT-----------KG--TKEEARD---------------YCQK------------------EDSFDDTAGFGFTDFGDFEAVPSRRGQ-------GARND------------------------------IAGCTSILR--SGGSLAEVAE-------------------ADPDS-----FVKFHK----------GFIAY--------------------------QQLVCCKPR--------------------------------------------VRDEGGLFPAL------------------------------------RVFWFYGST-G---SGKTHAAF-------EEAGD---------------QAIYT------------------KPA-------------GNKWWDG-----YT------GQPIILLDDF-------------------RSDW---FTFGYLLRLLD--------IYPMPLEY--KGGMTNLCSQT---------IYITCPNH-PEVLYEDLMAR-----KEGA-------SAQLLRRITEI
>Farfan
SRRWC-F-TVFNY-----------------NHATVDDFIRAERHDCV------------RY-VVW--QC---E------------KCPTSGRSHIQGYVELH------------RPIRLRQLKQILDDTG-------------AHCEAA-----------KG--PRDACRE---------------YCQK------------------EESRCCG----WWESGEWIGGQ------------GSRSD-------------------------------LSAVHAAI--QDGASLREIS-------------------NAHFD-----AFVKYS----------RGIKE--------------------------YILLNADRR---------------------------------------------------MWPM------------------------------------EVWVLYGDT-E---TGKTRAVY-------EMA-----------------PDVYS------------------LAP---------SHSNGVGWWQM-----YE------GHADVLLDDF-------------------YG-W---LRYSFLLQLLD--------RYPLRVES--KGGVVQFVGRR---------IFITSNAH-PNQWYP----------NVKD-------TAAMFRRFTRI
>Volvo_IAF
FRHWI-G-TSFNL-----------------ESIPDDESTIKQ--------------------IAY--QR---E------------RCPETNRLHLQFCISFT------------NPRTMDGVKRYIGDQS-------------AHLEPC-----------RN--LRK-GLE---------------YCNK------------------SESFVDNR---FSRFNTDAQDAPD----------DFREF---------------------------------------------TELQLW-------------------QKYPN-----WMLKHG----------TQVRR----------------------YYQICQEVPQTRE-----------------------------------------------------KP------------------------------------VCYIFWGPA-G---TGKSYSAR-------HWLG----------------DQLYI------------------KPP--------------GNFWIG-----YN------GEKAVLFDDY-------------------YS-S---EKYDDLLRWIS--------ENPIHVSI--KGSSTPLKAIK---------FAFTSNMN-PRSWHS----------KIED-------HSALFRRITKC
>Po2f
NKVYM-A-TIPHS-----------------GITKRAFFKMIRDFDIHKW--------------TY--AV---E------------RGRG-GYKHIQCRFRT-------------NKS-FDEIRHALICG---------------HIEEA---------------SD--TWE---------------YEKK-------------------DGN-------YMTSEDNHEILRLRY--------GKLRK-----------------------------------------VQKWALDTLE---------------------------------------------------------------------------------------------------------------------------------------STNDR------------------------------------EVLVWVDSEGN---SGKTWLTA-------HLWERG--------------LACYC------------------PPT--------LSTPKELISWVHSA---YD------QEPFIII-DV------------------PRTWK---WD-DALYTAIE------TIKDGLVYDP--RYSAHMRNIRGVKV------MCMTNTMP-KLSK------------LSED-------RWVIFRPEHMF
>Seal_as50
VKMWA-L-TVKNW-----------------DLFDHPEKLEEIGNYQDEDGQYLV-----RY-LSI--GK---H------------TGEKTGYQHCHLNLELE------------KRQYMTWIKRVLFNIPD------------MHCEKR-----------QG--TREQCDT---------------YLAK-------------------DGE-------FQVIVNRRRIER-----------GHRSD-------------------------------LDEIHDMI--KEGKDLFDVY-------------------ESHFA-----STVRYS----------SGLEK-----------------------YIVLHDSKRARN-------------------------------------------------SETTAP------------------------------------QVIVYVGPA-G---SGKSWHCF-------NDEDYK--------------ESGYR------------------FPI----------QMYEKVYFDG-----YN------REKTIWFDEF-------------------NGRS---MPFGKFCQLAD--------RFPGIYET--KGGSVLISGLKK--------ILISTISY-PATWWAGSNR------FNLD-------PDQLYRRLTKC
>PenaeusVN
AKRWV-F-TWNNY-----------------TPENVAHLQEINC----------------KY-IGW--GY---E------------TAPSTGTPHLQGFVYFH------------KQLRWKAV-MAIMG------------NP-SFVEVM-----------EG--TVEDNIA---------------YCTK------------------GPGE-------FWQSGPPPTE-------------KKKTE-------------------------------FKDILKMT------------------------------LKEADE-----VMREEH-----------TWQS-------------------------GSSNWKRLRS-----------------------------------------------IKHYIGEM------------------------------------EVLWFYGPT-G---TGKTRCAV-------EEH-----------------NGELI------------------EFD--------------GKFFD------YKG-----GADCVVLDEI-------------------DKLEKP-IPMGTMLRLLD--------RYKYSLRV--LGDYVPRDFKK---------IIITSTNH-PEVVY-----------SQSH-------CEQLLRRITKI
>DflaCV-1
GIFWM-L-TIPHH-----------------CFTPYLPPGCVW--------------------IRG--QH---E------------LSLS-GYSHWQILVAMS------------TKSSLAQVKSVFGEQ--------------CHAELS-----------RS--ES--AQD---------------YVWK------------------EDTRVDCS---QFEFGSKPIRR------------NSRVD-------------------------------WESVWSAA--KSGDLLQIPA---------------------------NVRVVSYR-----------TLRA----------------------IKADYEVPQSMER-----------------------------------------------------SM------------------------------------TALCYWGPT-G---TGKSLRSS-------REAG----------------IDAYY------------------KDP-------------RTKFWCG-----YR------GQQHVIVDEF-------------------RG-A---IDISHLLRWLD--------RYPCYLET--KGSSTSNCVTK---------FWFTSNLH-PDFWYPDL--------DELT-------RLALIRRISVL
>DflaCV-2
GIFWL-L-TIPRH-----------------EFVPYLPPGCVW--------------------IRG--QL---E------------EGGEDGYLHWQVMVAFT------------KKIGLSGVKVLFG-------------PA-AHAELS-----------RS--AA--ATQ---------------YVWK------------------EETRVAGT---QFNLGAKPFERN-----------SKRDW--------------------------------DSIWLSA--QEGNLEAIPA---------------------------DVRVVSYR-----------TLRA------------------------IGSDYAVPRAL-----------------------------------------------------ER------------------------------------TCYVFWGST-G---TGKSRTAW-------EQAG----------------MDAYC------------------KDP-------------RSKFWDG-----YC------SQENVVIDEF-------------------RG-G---IDISHILRWLD--------RYPVRVEI--KGSSRPLQATK---------LWITSNLD-PNLWYPDI--------DAET-------LLALRRRLTIT
>DflaCV-3
SRGWC-F-TLNNY-----------------TPEHEALLAAVPC----------------AY-MIF--GR---E------------VGAN-GTPHLQGFVYFP------------NAKTFNGAKAVLPAG--------------CHLEAA-----------MG--SVAQNVE---------------YCSK-------------------DGD-------VEERGERPLSAAEK---------GASEA------------------------------QRWKDARLA--AVSGDIADVP---------------------------DDIYIRYY----------RTLKE----------------------ISKDHMARPDGLD-----------------------------------------------------GV------------------------------------CGLWLYRSA-G---TGKSRYAQ-------EQF-----------------PEHYM------------------KMT--------------NKWCDG-----YQ------GQDVVVMDDM-------------------DPDHAC-LR-HHLKRWAD--------RYPFIGET--KGGAISIRPKK---------FVVTSQYS-IEDMFKNRDGTL----DVET-------VAAIRRRFEVK
>DflaCV-4
SRGWV-F-TINNY-----------------NEWDFVNISKLEEKA--------------QY-YIY--GK---E------------RGEE-GTPHLQGFAYFK------------QRISFNGIRDIL--------------TR-AHVEIQ-----------RG--FNAQAID---------------YCKK-------------------EGE-------FTEWGEPSRGPA-----------GQKDK--------------------------------WKDVLQL--ARQGKVQEIE-------------------ERYPA-----IFLRYF----------QKLCG------------------------FYRPEHSIILE-----------------------------------------------------NF------------------------------------TNEWWWGPT-G---TGKFKKLN-------DDY-----------------PDPYE------------------KSL--------------DPWWDN-----YQ------REEIVAIEEF-------------------EPRCK--INSFLLKRWAD--------RYPFRCEV--KGAFLSKLRPLK--------IIVISNYQ-LDECFP----------NSKD-------LDPLKRRFKEI
>DflaCV-5
GRCWC-F-TAFVD-----------------RPWKDIAC---------------------KY-IVV--GH---E------------ICPKTGKEHWQGYVEFG-----------TQRRPTGVQKTLGIPD--------------LHVEKRLD---------TS--TPDHAAN---------------YCKK-------------------DMK-------FVEYGKISKQ-------------GERMD------------------------------LDLICHDLQ--TGKRTWREIM--------------------GSDD---VQTVCKYR----------MGLQM-----------------------VAAESAAERAKK-----------------------------------------------------PR------------------------------------EVTWERKPS-M--------AAA-------WLDYP---------------DALMV------------------NLN-------------NGACWEA-----YG------GEEEIIV----------------------RH-A----KSYHRELLLD------GWITPLNVKCTTKYAAW----TK---------VICEV-CD-PEFFPPVEP-------VSEV-------VSEVPPPLGNT
>DflaCV-6
SRGWA-F-TLFHY-----------------TEEDINKIKKLEV----------------QY-QCV--GK---E------------ICPKSKEPHLQGYLYYA------------NPVRFETVKTSI--------------RKEVHLESA-----------RY--SAKRNAR---------------YCKK-------------------EGD-------WWEQGEPPMM-------------GARSD-------------------------------LAEVALMV--RNGASLEQVA-------------------EENPE-----VYVRYS----------RGLQA------------------------LQTKVMKHRTE-----------------------------------------------------RP------------------------------------NVTWIWGST-G---VGKTRYAV-------ELC-----------------DSFYM------------------KDG--------------TKWWDG-----YE------QQKWIILDDF-------------------HWDGKV-ESFREFLRMID--------RYKYQGET--KGGHVKINSPQ---------IVITCEHA-PDKFW-----------YDTK-------LDQVIRRLNKV
>DflaCV-7
VRRVC-F-TLFEE-----------------VPPEFEEEWM-------------------QY-LLV--GR---E------------VCPATGREHWQGYLELK------------SQMLWTTVKGRLGDQ--------------VHLEEC-----------NG--SAQDNIV---------------YCSK-------------------DGN-------WVEWGECKVQ-------------GARSD------------------------------LSSLRTDVL--NHGVTVAEIL-------------------EANPM-----TYHQYG----------RTLLA--------------------LEDLRYSRVFRDCSA-----------------------------------------------------AP------------------------------------TVTWFWGPT-G---CGKSHESRARALALAGGDR----------------SKIYV------------------LAN------------HDKGWWDL-----YN------LQEIVILDEL-------------------RADQ---VPWGLLLQLTT--------NVECFVPR--RGRQPCPFVAKH--------VFITSPLH-PRDQYADRC-------GIDN-------IDQLLRRITFI
>DflaCV-8
TCRWM-I-TLFGE-----------------EDPVMPLPV--------------------AY-GCW--GK---E------------TCPTTGRVHSHMYLRFD------------KKCRMSTLKNRLQRDD-------------AHCEPA-----------AG--KEQACRD---------------YCW--------------SEGDHADKLPHRLVKGP-EIGEFQADMGQ----------GKRSD-------------------------------LDAIADDV--KRGSSERQIA-------------------EKYSS-----DFIRYS----------AGIRN--------------------------FIAVVAPKP-------------------------------------------------PLQRIV------------------------------------LVTLLWGPT-G---TGKTHRCF-------TAF-----------------PELYS------------------VKP------------GR----DP-----WGL-----YRGEGALANA-------------------PSPP---DT-PHPQHTLS----------TGSLTS--RTMISIVNTLL---------IFYCSMFH-VPKCS---------------------------------
>DflaCV-9
VKRWC-F-TLNNY-----------------TEEEYKEIVEKIEW---------------TY-III--GR---E------------VGEE-GTPHLQGYIELK------------KKSSLNQIKKVN--------------QK-IHWEQL-----------RG--KPFQAAD---------------YCKK-------------------ENN-------FQEWGHISMSG------------GGTTE------------------------------KIGAIIEKA--KSGGMREVLK---------------------DPP-----KLATVR-----------LIEK-------------------------YLSYCEEERK----------------------------------------------------EKP------------------------------------YVHWNLGNI-T---TYTGR----------------------------------M------------------TPN------------GG----DG-----YD------KNETIVIDDF-------------------RASI---MRFTYLLRILD--------RYPMRVEV--KGGYRQLNSKN---------IVITSIIH-PESCYHM---------ENEP-------IRQLMRRIDKI
>DflaCV-10
ARRWC-F-TLNNY-----------------TEKDVTSITEKLTFSNCVF-------------AKV--GK---E------------VGDS-GTPHLQGFIHLR------------KRLRLACVKKLVGD-------------R-AHCEVA-----------RG--TDKDNES---------------YCGK------------DADVVLTVGEPTIG---TTEQGG-----------------GDTIH-----------------------------SIARRIALKL--SKGTDITELQ-------------------GEEWK-----AYCRHS-----------KVIQ----------------ELSAAFVKNKNIADQAAQM--------------------------------SGKPLRQWQKELKDAIQTVPNDR------------------------------------EIMWYCDSVGN---TGKTWFSK-------YLVAL---------------HGAIR------------------FEN------------GK--SADIKYA--YN------GERVVVF-DL-------------------SRSQ---VD-HFNYEVIE------SIKNGLMFSP--KYTSCTKMYPIPH-------VIVFANWM-PDESK------------------------LSADRWNIQ
>HuVS66
YRKVF-V-TSFNT-----------------SAMEALNIQDLVDCDVA------------RY-VCM--SM---E------------HAPTTGRIHYHLYIEFY------------SQKTMNTIKKILKDAT-------------ANIQPA-----------RG--TPQEAVD---------------YIKK-------------------DGAT------WKEAGTMSNQ-------------GHRSD-------------------------------LDDVFQRL--QVGDNILDII-------------------EGHPG-----TCIRYI----------KGILA-----------------------VKGLVDQRRQRQ-------------------------------------------------EARQMP------------------------------------TVLVYIGKS-G---AGKSHACS-------QDPDYQRS------------GYKYP------------------VQG------------PSKVYFDG-----YT------GESTIWFDEF-------------------GGSV---LPFHVFLRLAD--------KYETRVET--KGGSVCITGLQK--------ILISTTTP-PKLWWCESRK------FNED-------PYQLWRRLTRV
>Po4_CP2
FRFAC-I-TAWNM-----------------DAFDLDWPQRMHDLGL-------------SY-VVI--GR---E------------TCPRTGRRHLQCYFEAT------------NPKTVTAWQDVVMDK-----------PR-AHVECRAAWKPEGEDIAEN--QGDKAAD---------------YCKK-------------------EGD-------FIEYGTLAPGQ------------GARMD-------------------------------LADCKTMI--DEGKQMIDLY-------------------EKHFG-----TCVRCH----------RGLML-----------------------YKDLVDRKRRKE-------------------------------------------------AEPEPK------------------------------------EIVVYVGAS-G---SGKSHHCW-------HDPDYRRS------------GYKYP------------------LLA------------ENKVWFDG-----YE------GEEVLWVDEF-------------------RGSV---FPFGLFLQVTD--------KWGARVEV--KGGSIETFFKK---------VLISTTVP-PGEWYKNCSN------YLKN-------PKQLWRRLTKV
>Po5_CP3
NKNLF-L-TYNDP-----------------EETITGPAWLLNKLAEQLEKYQ-------PYYGVC--GE---E------------KAPTTGTKHYHLLIMCK------------NPVISKNGQVIEIKGIA------------PHIEKI-----------RN--NLRGVIK---------------YVKK-------------------DGN-------IAELNKNLCPVKLDK--------LERKE-----------------------------------KADL--MLTGDLEKAF----------------IDGTLGPI-----EVIRAE-----------KLRK----------------------------IFQVYRK------------------------------------------------PEPYSKK------------------------------------LIMWYRGET-G---EGKTRTAV-------ELAEEF--------------ELSYW------------------ITN------------ESLRWFDG-----YN------GQELVIIDDF------------------RQKMI---TDWNFLLRLLD--------GYGLSVPV--KGGYVAWKP-K---------IIIITTPATPQEAFQWMNKDGELQ-NWDH-------LDQLMRRLTHD
>PoCV8_GP2
MKTYM-L-TIPRS------------------VPKRAIMTMIEVNDCKRW--------------IV--AK---E------------TGHG-GYDHWQIRLQTS------------NDSFFEWCEQHI--------------PT-AHVEEA-----------QN------KWE---------------YERK-------------------EG--------RFWTSDDTTEIRIERF-------GRPRG------------------------------WQETALKRL--------RTQN---------------------DRQ-----VDVWYD-----------PIGN---------------------------------------------------------------------------------------RGK--------------------------------------SWLAGHLFE---TGKACIVP--------------------------------------------------RDW--------------TNPSEICN---YLVHNY--DNEPIIVIDI------------------PRETG---IP-KGFYATVE------MIKDGLIGTT--KWEGRMRNIRGVK-------IIVMTNHQ-MDLKK------------------------LSKDRWRLN
>PoCV6_XP1
MKTYM-L-TIPRE-----------RADRIGTEPIIRLMRYIRENDVKKW--------------IV--AM---E------------TGRR-GYEHWQVRLQA--------------REGFSEWKDTEVPVLG------------PNWTIV-----------TE--KQKVGVG---------------WIQR--------NIPQAHVEECSDNWEYEAKEGRYWASWDTVEVHRMRW-------GRPRW------------------------------------------------------------------------------------YQ----------QALLN----------------------------KLRTTTD------------------------------------------------------R------------------------------------EVMVWYDPEGN---NGKSWLVG-------HLFETG--------------RAYYL------------------PPT-LTSVQSMLQTMASLAHQDREKG--YP------PKPYVII-DI------------------PRTWK---WS-KELYCAIE------SIKDGLIMDP--RYSARPINIRGVK-------VLVLTNEM-PKLDA------------------------LSEDRWIIE
>BatBtRpCV6
SRNWV-F-TDNNP-----------------SDDTPSWPEAV------------------KY-AVW--QK---E------------RGEN-GTEHLQGYIELQ------------TPRRLPFVKGIL--------------PR-AHWEIR-----------RG--TQQQARD---------------YCTK------------------EDTRIAG----PWTHGELHINTP-----------GQRND-------------------------------FLALKEAA--DNGMSEKQLW-------------------LEFPA----VMDRSWR----------SITRY---------------------------RSLTTNPR---------------------------------------------------DWVT------------------------------------RIYLLIGKP-G---IGKTRFCR-------RIA-----------------PNAYW------------------KQC-------------DTKWWDG-----YD------GHEDVVLDDF-------------------YG-W---IQFRTMLRLCD--------RYAEMVES--KGGQHQFLAKR---------LFITSNGE-PREWYPNI--------PDNR-------FDALQRRLDEF
>BatBtMfCV1
SRCIC-F-TLNNW-----------------TDEEYQQLVNWDQY---------------EY-LII--GK---E------------IGKTNNTPHLQGYIEFK------------KRISLSKLKKFN--------------PK-IHWEPR-----------KG--TQSQAIT---------------YCKK-------------------END-------FKEYGIPKKQ-------------GERTD-------------------------------LVKARTIV--QEHNMRTLLQ-------------------LEDPV-----NIQQIR-----------MCEK--------------------------YLTYCEEQR---------------------------------------------------SWKP------------------------------------KVIWIWGPS-G---SGKSRLAH-------AMTEN---------------EDRYL------------------KDE--------------SQWWDG-----YD------KHETIIIDDF-------------------RGKQ---MNFTYLLKLLD--------RYAMKLQV--KGGYRECLAKK---------IIITSIFS-PDRSYAFLN-------EEEP-------MKQLYRRIDTF
>BatBtTpCV3
ARTWC-F-TWNNP-----------------PDLNDTVTLVQFDWSVFGDSL--------RY-GVA--QL---E------------RGES-GTIHWQGYVEFT------------KPRKLGGLKKAI--------------PA-AHWETR-----------RG--TQTQARD---------------YCMK------------------AEGRVSG----PFEFGDFKDGGQ-----------GKRTD-------------------------------LVSAMDLV--KAGKTDLQIA-------------------EELPS-----VWLRYS----------RGLRE--------------------------YKRICVPSR---------------------------------------------------KTKT------------------------------------HVSVYYGPT-G---TGKTRRAF-------ESD-----------------PDAYF------------------KPR--------------GDWWDG-----YE------GKATVIIDDF-------------------TG-W---LPYSFLLNLLD--------RYPLLVPY--KGGFHNFGSTK---------IIITSNFK-PSEWYNDK--------VKHP-------DAPLLRRIEEV
>BatBtMfCV
SVNWC-F-TLNNY-----------------TDDDVKALKLVKC----------------RY-ICL--GF---E------------IGEEKKTPHIQGFIQFE------------KKVRLTAWKKIN--------------KK-IHAEIM-----------KG--NVDQAIA---------------YCKK-------------------GGV-------YEEKGDVIKE-------------RQRTD------------------------------LREAKKKCA--AEGMRAITGE------------------NDEYNN-----QVIRSC-----------EIML----------------------------KYHEKVR---------------------------------------------------DFKP------------------------------------EVVWVYGNS-G---SGKTKYVK-------EKCAA---------------EDTYW------------------KDS--------------TKWWDG-----YD------RHETVVMDDF-------------------RASN---MKMNELLKLID--------RYPHRVEC--KGSFRQMLSKK---------MYITSIMH-PKEVYNL---------PEEP-------VQQLLRRIDKI
>BatBtMfCVb
YRRWL-F-TLNNP-----------------TCEGDKLFESNKTNIRA---------------ATW--QL---E------------KGETTGTLHFQGYIQFN------------KAMRMASVKEIL--------------PT-AHWTAA-----------NG--TQEQNIA---------------YCNK------------------EDTREQG----PWTIGDWADKEAT----------NTPLQ---------------------------------AVKQAI--DQGATELEIA-------------------ENYFS-----EYVRYG----------RGLMQ--------------------------YKLLKTEQR---------------------------------------------------NWQT------------------------------------ELLVICGPP-G---TGKSRVAR-------EMA-----------------PDAYY------------------HST--------------GQWWDG-----YC------AQRVVIMDDF-------------------YG-T---IPFSQLLRLAD--------RYPTNVER--KGGVVPFLSRS---------IIITSNKK-PSEWYNL---------LQYN-------LHALYRRITLY
>BatBtRf-CV1
PSKFC-F-AVNNP-----------------ELLLDPSIWPLFV----------------AY-VCY--QL---E------------VGEN-GTPHFQGYLQLK------------QTRSLAQLKRWPGLET-------------AHFEVQ-----------RG--TNDQARD---------------YCRK------------------ESSRMEG----PWEYGTFVTGP------------GARTD-------------------------------LLQVKKML--DDKASDKEIA-------------------DLHFG-----SWCRYN----------RSFNT--------------------------YRTLSMKHR---------------------------------------------------TQKP------------------------------------KVIVAFGQP-G---LGKTYSMT-------HMFGV---------------DDLFP------------------KDR------------LSGNWWDG-----YF------GQKLVLLDEF-------------------SG-W---MVPQDLNRLCD--------ECPLSGQV--KGGFVPLAPLV---------VGITTNYP-PWLWWK----------PEVS-------SISLPAFCRRV
>BtBtRfCV1b
----------NPV-----------------VGTTESEFVKELNLHDY------------DY-FTF--QL---E------------QGEN-GTKHLQGYIEFR------------TRRKLDTIKKLNG--------------R-IHWERR-----------NG--TRSQAIA---------------YCNK------------------DDTRLLG----PFMGGELPKSDQ-----------GRRSD-------------------------------LETIREKL--NGRKPLKEIA-------------------DDHFG-----DFVRYH----------RGFRE-------------------------YKILCGLSQR---------------------------------------------------TWKT------------------------------------HVVVLTGKT-G---IGKSRYCQ-------EHY-----------------PNAFW------------------KRK--------------GEWWDG-----YD------GHESVIIDEF-------------------YG-W---LPIDTMLRIMD--------RYPLMVDT--KGGAVNFEAKT---------ICITSNKP-WEKWYTSW--------DDDL-------KDAFLRRIDNF
>BatBtPaCV3
LRNFV-F-TLNNY-----------------TEDEYNFIKNFEQA---------------QY-III--GK---E------------TGAQ-GTPHLQGYMELK------------KQVRFNTVKSVF--------------PR-MHIEPR-----------RG--TQKQAVD---------------YCKK-------------------EKN-------FIEVGKAKMG-------------GIRND-------------------------------VASVIEFK----NSSFKSFF-------------------ESSPG-----ADIQAF-----------NLLG-------------------------KIKTYMEEKR---------------------------------------------------DYKT------------------------------------FVIWCYGPS-G---SGKSRWAY-------EISRK---------------YNPYF------------------KDD--------------TKWWDG-----YD------NNSVTILDDF-------------------RASN---MKFNTLLKLLD--------RYPYLIEI--KGGYRQFVSSI---------IIITCIQK-HEDTYKILE-------NDEP-------LNQLTRRINKI
>BatBtMlCV
SFHWC-F-TLNNY-----------------VEEDFSTIKAWAEEEA-------------KY-WII--GR---E------------TGES-GTPHLQGYVSLR------------RRRVFPYVSGKLS-------------SR-AHITRA-----------AG--TARQNRR---------------YCSK-------------------DGN-------FEEGGEINEGRRK----------PKDKD-----------------------------EQAREFVVAL--EQGDRGILEF------------------SNSEPG-----AWIFNG----------SNMLR-----------------------NALQLYATVERP-----------------------------------------------------NI------------------------------------NVRWIWGPP-G---VGKSRLAH-------GNL-----------------PDAYV------------------KDP-------------RTKWWNG-----YL------CQKEVIIDDF-------------------GPNG---IDINHLLRWFD--------RYKCAVET--KGGMVALYATT---------FIVTSNFE-PCDVFTHDGI------VNAQ-------LPALLRRIVVE
>BatBtRpCV
ERSYC-F-TSYAA-----------------QLSIDEKAQNL------------------RY-CVY--QQ---E------------KCPDTGRLHLQGYIELL------------SPTRITAVKTLLGD------------PA-VHLEKR-----------RG--TREQARD---------------YAMK------------------EATRITG----PWEIGTWTGGGA-----------GARTD-------------------------------LINLQKSL--DSGDSMQAIG-------------------ESHFP-----LFLKYQ----------KGIQA--------------------------YMNLKIPDR---------------------------------------------------SLTT------------------------------------YATVYWGPT-G---TGKSWRAL-------QEAG----------------ANAYW------------------KDP-------------TTTWWDG-----FN------GTQNVVVDEY-------------------TG-Q---WPIEYLLRILD--------KYPLQVQI--KGGMVKFAAPH---------LWLTSNLE-PEEWYPTA--------KACQ-------REALRRRLTNV
>BatBtRfCV
YRHWL-L-TYNNP-----------------TESAEELIQLFDENGI-------------QY--TF--QL---E------------SGES-NTRHYQIYLRFN------------NPQRSSRLAGLL--------------PR-AHYEAA-----------RH--PDS-AEL---------------YCRK------------------SESRIDG----PWTNIRPGGT-------------KRKSE------------------------------YNDLLKTIQ--TTQKSTAELA------------------TEYFPL-----FCRNYS-----------NIRR------------------------TISIIRPVEPR---------------------------------------------------SWKT------------------------------------HVEWHWGKT-G---TGKSRYAY-------DTTVN---------------KSVYW------------------KNS--------------TEWWDH-----YE------GQEYVVIDDF-------------------RG-E---WPLKFLLNLFD--------RYPMKVQC--KGYTAEFVSKT---------IIVTANYE-PSHWYYF---------DEEG-------LRALLRRIDFI
>BatBtRhCV1
QTGHI-LDTYNQT-----------------CRIHPPYLPPGCAW------------------IRG--QL---E------------LGESNSYLHWQIIVGFS------------KKMALPGVRRIFGN---------------CHAELT-----------RS--DA--AAE---------------YVWK------------------DDTRVIGT---QFELGAKPIQR------------NSKTD-------------------------------WESVWTSA--VSGDLSSIPP---------------------------NVRVVSYR-----------TLRA-------------------------IAADHSTAVP----------------------------------------------------MLR------------------------------------ECWVFWGRT-G---TGKSRRAW-------EESG----------------LDAYS------------------KDP-------------RSKFWDG-----YQ------TQKCVVIDEF-------------------RG-G---IDISHILRWLD--------RYPVRVEI--KGSSRPLVADK---------IWITSNVD-PRLWYPDI--------DPET-------LGALLRRLNIT
>BatBtRhCV7
AVRWV-F-TLNNY-----------------SDDDIEKLSTLVPTVC-------------SY-LIY--GK---E-----------TC-TT-LTPHLQGYLHFV------------KRQTLSGAKALLGNQS-------------YHLEAS-----------KG--TPEQAAA---------------YCKK-------------------EGS-------FVEFGEPPKG-------------GKRND-------------------------------WHDIRDWM----AALDCPPS--------------DRDLLDKAPH-----LWARNR----------PALLK------------------MAQLLCPPHRLVEGDPR--------------------------------------EWQERLSSLIDAEPNDR------------------------------------TIYFVVDPPGN---NGKTWFQK-----------------------------WYL------------------SKR-----PNDVQLLLMGKR-DDMA---YSVD----DTKSVFMINV-------------------PRGS---ME-FLQYSILE------MIKDRVVHSP--KYESTTKFFKKKTH------VIVFSNEY-PLLSK------------------------MTQDRPVFI
>Caribou
GIRFF-L-TYARA------------DAISIDDVADHLHQLADSWLEIVQEDH-----------VP--NE---E------------HPDG-GI-HYHVVLCFA--------------TRYQGALDSFDVLG----------HH-PNWTPIRN---------ATV-DLTNRRH---------------YIRK---------GIRAKEDQHTVKNHKTTACDYIIEPDTRGNVPEYSSQAGRLNWGGILE---------------------------QATTGEEFLALC----------RL--------------------HQPK----DWILRNE-----------ALTK----------------------YAASYYQEAREPKKSLPPGTLSSFLPRWMNGSNKSLPRYVYSGSFTRTSLDVLIIDSLIMLQPKPDRP------------------------------------KTLLLVGPT-R---LGKTHWAE-------SLG-----------------RHSYM------------------CGM--------------WRS-DS-----FND-----RDDYLILDDF--------------DFDFFHG-M---RK-AIWGAQPE--------FTTVDKWR--KGVAKWGKP-----------LIWLCQEE-KNPFVALDKNGRPVM-AEEE-------RAWYRANCEVV
>Fruit_MFB4
SRNFV-F-TINNP-----------------TFNPDDLFVGEPPEWVRC--------------AIW--QL---E------------EGEQ-GTQHIQGYIEF------------TKAIRASRFCQIINGDN-------------PHLEVR-----------RG--SRDQAYN---------------YCSK------------------EETRVSG----PYTYGSWKLCK------------GRRTD-------------------------------IEAATTAI------LEQDAD--------------DDELLHNHSG-----VMAKYP-----------KFVK-----------------------FLREHKRRKINS-----------------------------EIVFPHELHPWQISLISYLEDEPIPR------------------------------------KIKWFVDERGG---SGKSTFAK-------HMARH---------------GAFYT------------------RGG--------------KTP-DVAFA--FREHLSSNPHSTIVIFDF-----------------TRSGKD------YVNYDILE------QIKDGIVVSN--KYESTTIISPVQH-------CIVFANWE-PNKES------------------------LSLDRWDIV
>BasCV-1
AKRYL-L-TYAQC-----------------PEDPDDIFRQLDRKRAIAR-------------AVG--CI---E------------LHAD-GNPHIHIAVEFA------------KKLNSVDTKYFD---------------H-PNISPA-----------QS--WP-KCIN---------------YCR------------------GKNKT-------LTDASGIRGPKPDLFVQARACN-GNKEL---------------------------WLQWLFEHNV-----------------------------------QPT----LGLEVWR-----------SLHA------------------------PPAFQTFETLM-------------------------------DIREPIAATFDQRLLYLQLPDDFT------------------------------------KSVVIIGPS-G---SGKTVWAF-------NRM-----------------FERFG------------------PGL-------------SVGDIDDLKL--FRPE----QHSCIVFDEV------------RFGGDFQTGKG--RFKLETQIALCD-------TARSRTIRC--RHGNGFIAANTP--------RVFTCTGTLPFTQ-----------------------DYQIERRIHII
>BasCV-2
WVNVC-F-TSFSE-----------------EPPTKGDKI--------------------SY-LIY--QR---E------------RGNDTHREHWQGYAESI------------NPKGWC-IRTWQCELSS---------HN-AHIECR-----------KG--TQSQAIE---------------YCRK------------------EETRLSG----PFEFGEAKASKKRK---------GDDTD-----------------------------NVYREA--------GETASSAA-----------------------------DYLRIV-----------AAGD-----------PKGFAKSFNSIKACAEHLFPEEVF----------------------PPYVAPPWCNKGWKLTADLVKWVEQELPRKDRP------------------------------------KCLVLVGPS-R---LGKTQWAR-------SLG-----------------RHMYW------------------RGM------------TNVTHWDS-------------AAKYLIFDDI-------------------EWKF--IPQKKSLLTCMG--------SATVTDKY--KGKRDIIVDKPA--------IVLCNEFD-IDSIEE---------------------SAYWARNLQVV
>DcSCV_1
HCNYF-L-TSKNH-----------------EKFWDTDYLNQLVTKYDI-----------VY-LAI--GR---H------------TGLTTGYEHVHIDVEFE------------KKKAWTVIKDIFEDET-------------INVQKR-----------IA--ERAVADR---------------YLAK-------------------EG--------P-ERFRVIVNKKPANFQ------GKRND-------------------ITAFDEDMYAGMSWDDLKVA--HPSYTGRCRV-----------------------------AYQRYL-----------EHSA-----------------------AKNKRFRRDPGA---------------------------------------------------QCRV--------------------------------------ICYFGRS-G---SGKTWAAT-------GHPAFAKELEG---------TGEYE------------------EIG-----VEIAYPGHGTLWWDG-----VTP-----STECLLLDEF-------------------SGAW---MEFSKFCNMVG-------QIKGRKFGV--KGAFITATINT---------WIITSIKH-PNEWWANAAE------FERN-------RQQLWRRITEC
>DcSCV_2
NKKIL-L-TYPQL-----------------NEDYTAQQFGEHFKWTFQNIINF------NY-IIA--CK---E------------NHQDQG-HHYHLYFESE------------EPFRSTNERIFDLQFQIGT-------YH-PNIEPV-----------KR--TPWKTVD---------------YIKK-------------------DGD-------FWEYLPENAPKPALENM------TKSEK-----------------------------NKFLKE----------HNPLEL---------------------YDD--GLLTPQQCA-----------GLLK------------------------AKELIARARID-----------------------------------------------SVKRKDPP------------------------------------FVLWFWGST-G---SGKTRTAI-------EIATDM--------------GKEYW------------------ISH-----------SEKLQWFDG-----YH------GQEVVIFDDF-------------------RRNM---CTFNYFLRLLD--------RYTMQVQV--KGGYVNWIPKI---------IIITCPVD-SSTAYTYFDIKTNEEREWDN-------LQQLKRRITDE
>DcSCV_3
AKRWC-F-TINNP----------------VSDPDQDNNDRFWDNSPGSSSCEPFAVHM-DY-LIL--QE---E------------RGEN-GTLHWQGFLILK------------ERHRLEWLRRHFT-------------PR-AHWEIA-----------RG--TNEQARD---------------YCRK------------------EDTYTGGF---RLEMGELPERAPSR---------TREER----------------------------LQQACEELDIV--KAGYKRPREI----------------------PS----MTLMQCG-----------FIPA------------------------YKELTADVLGP--------------------------------------------------YRPEL------------------------------------KIITLVGPP-A---CGKSFCIQ----------------------------RNFP------------------NHG-------RAIMGNNGVWFQN------P------LADVMVFEEF-------------------CG-Q---IQLQRMLQYLD--------PYPLALEV--KGSMRPAMYTI---------VIITSNTR-PNGWYKGDEAGDPGK-RTDA-------LLALWDRIGFA
>Hudisa
SKRWC-F-TINNP-----------------TDEDKFWENSEQQEQL-------------EY-LIV--QH---E------------VGEN-GTPHYQGFLILK------------RRNRMTWLKKNINS-------------R-AHWEKT-----------RG--TDKQAAD---------------YCKK------------------DDTHPEGSL--RFEFGTLKAALKRK---------DRDEL----------------------------EEAVIEEVKKL-QDEGFRSVRDI---------------------DPQ-----VLARPG-----------FMAA------------------------YNALTADLLGV--------------------------------------------------YRPEL------------------------------------KIVTMVGPP-G---TGKSYAIN-------ALFPNA--------------GRAIM------------------GNS--------------GTWFSN------P------TATVMVFEEF-------------------AG-Q---IPLQKMLKLLD--------PYPMALEV--KGGMRPAMYTL---------VIITSNTR-PDGWYKDEEQGGK---RTDA-------LLALWDRLGFS
>DcSCV_4
YSNWI-L-TTWDP-----------------EAPYLKENWWEPQMDNLV-----------QY-VTV--GH---E-----------HCHEGEQREHWHIYFELS----------GNHRKNMASIKEWLNDLT-------------VHCEVR-----------RG--TGQQAIK---------------YCQK--------------------GFD------FWELGEPKRQ-------------GSRSD-------------------------------LVNCKQLL--EEGVSMIELA-------------------QAHFG-----DFVRYY----------RGLYQ----------------------YADLLSREKQRTA--------------------------------------------------GLSEV------------------------------------EVTVFIGPA-G---SGKTYNCS---KIKAEYEENGMG------------CYQFM------------------QQQ------------NGKCYFDG-----YE------KQKCIWFDEF-------------------TGST---MQFNHWCRLAD--------KYGVRVET--KGGSVQISGLKR--------IIISTIIP-PGEWWPNSQS------FRDD-------PEQLWRRITEI
>DcSCV_5
AKRWC-Y-TLNNY-----------------TPEEEQNIQNIEC----------------AY-HVY--GK---E------------VGEN-GTPHLQGFICFV------------NRKVFNAVKKLFKTE------------R-IHLEVS-----------RG--TIEEASE---------------YCKK-------------------DGN-------FFEKGNKPEESHRKG--------GEATK-----------------------------RKWEEARENA--KQGKFEDIPA----------------------------DMWIKYR---------RSWIAE----------------------YTDNLNKDITEIK-------------------------------------------------DIDLKD------------------------------------HFYWIYGPT-G---TGKSHLAR----QLAQAFDPD--------------HQPYL------------------KGL--------------NKWWSG-----YE------NQKVVIIEEW-----------------NPEASK---FLGSLLKQWCD--------KWPFTAET--KGGHFVNGIRPER-------IIITSNWN-IDECFN----------DSHE-------SEPLHRRIREI
>DcSCV_6
SKSVF-L-TYPQC-----------------DKGKEWLLDFLKSKDAKL--------------CVI--GE---E-----------DHHETLGK-HLHAYVEFN------------KKIDTTNPRYFDHDE-----------FH-PNIGMDKSGKKN-----TKA-SKTDMIK---------------YVIK-------------------DGN-------YIEHGIDVEDYLE----------AVKDK-------------------------------RAYIAKEL--MEGKKTLCEA------------------VEEEPK-----LLYTLG-----------TIQK-------------------NLTLFKAIKKESEFQG-----------------------------------------------------KR------------------------------------TCYWIYGTS-G---IGKSYGVR-------QIF-----------------PSIYI------------------KDS--------------NKWWDG-----YV------NQDAVLMDDL-------------------DSEI---LQ-HHIKIWSD--------NYAFIGET--KGGSISPSYNT---------FIVTSNFT-IDELYK----------VEKI-------REAIKRRFRII
>DcSCV_7
PTWFC-G-TIWKH----------------LTEWTMEQLAEWFKQHHAKEG-------------VI--GL---E------------ISPTSGKEHYQFKIHLD------------RGETLEGWKALIG-------------PM-GHIEIA---------------VDKNFSG---------------YEEK-------------------DGN-------FIKWPTSPLEKYKSL--------KLRTW------------------------------------------------------------------------QID-----VVETFE-----------RQDD-----------------------------------------------------------------------------------------R------------------------------------RILVVVDKQGG---NGKSYLSR------------------------------FM------------------EAT--------GKADVCPVISDEYND--YSAYCLD-NPCKGYVFDL------------------PRATSI--KRRSAMWMGIE------QIKNGLLYEK--RYRPRKMWIEPPK-------VLVFTNDDVPW-------------------------DMLSRDRWEAY
>DcSCV_8
MGIYM-V-TAPRK-----------GSKLGTGKEFMKWRTFFYINDVHKW--------------TL--GA---E------------TGKG-GYKHWQVRLQIS----------GSDNEVFNKIKDENMF------------PT-AHIE-------------KG--S--DTWS---------------YECK-------------------EKM-------HWTSNDTPNILRVRF--------GHMRW---------------------------------------------YQKDVI-----------------------------EAVRRQ-----------NDRQ-------------------------------------------------------------------------------------------------------------------------------IAYWYDPEGN---KGKSWLVN-------HLFESC--------------QAWYV------------------PPT--------------LKSVEGIIQWVASVYINN-NYREILVIDI------------------PRSWK---WSTELY-TAIE------TIKDGLVYDP--RYHAQMINIRGVK-------ILVLCNHE-PKLDA------------------------LSADRWYAV
>DcSCV_11
GTRWC-F-TINNP-----------------TEADVHNVEHLSEQDWVKS-------------AIA--EF---E------------HLNE-GTPHIQGFMILN------------EKKYLSWLKNAYFG------------PR-IHLEVA-----------RG--TSKQAWD---------------YCTK-------------------EGN-------IIIEYNKPDTVDRTP--------HRRGD-----------------------------ELARNILRDI----GELDEEDF------------------KEQYPS-----FYLRNK-----------PIYD-------------------QHRISYLQRTAIAYNS---------------------------------------------------ELHD------------------------------------KNLWLYGPT-G---TGKTT-FA-------LSGLPV--------------YQIYS------------------KPA-------------TNKWFDG-----FDPA----RHKRVVLDDL---------------PILQPGSN----IPYYLKIWAD--------HYGCTVEK--KGSGTFLDARIP--------IIVTSNFS-IDEAIP----------NEID-------RQAIKRRFREV
>DcSCV_12
NPTWF-CGTIWKD----------------KYSGSKEQLAEWFRLHHAKE-------------GVI--GE---E------------ISPTSGKIHYQFRIHLD------------RGETLKGWQELIKAVG--------------HVEVC-----------QE----KKFTD---------------YEKK-------------------DGN-------WIEWPESYLGKFKEM--------PLLFW------------------------------------------------------------------------QEQ-----LLEQWN-----------EQDD-----------------------------------------------------------------------------------------R------------------------------------QILFVKDVKGG---NGKSTFGK-------IMEARG--------------LEEVC------------------PVC-----------------SDDYND--YTSFCLE-YPAKGYIFDI------------------PRASSI--KRRTALWSGIE------QIKNGLLYEK--RYKPRKVWIEPPK-------VIVFTNEDEPPWDL------------------------LSLDRWRVF
>DcSCV_13
----M-L-TIPAK----------------RGEFDFYHWLKLFEVWNVKKH-------------VV--GL---E------------EGKN-GYKHWQARIQLS--GEGKQIIGGSEISFFQYMKIYY--------------PK-AHIEEA---------------SN--TWE---------------YERK-------------------EGK-------FWTSEDTASILAVRF--------GSLRP-----------------------------------------------------------------------------------EQK-----------KILQ--------------------------ILESQGDRE-----------------------------------------------------TK------------------------------------EIDVWLDPSGN---HGKSWLTV-------HLWETG--------------RALVV------------------PRS--------------STTAEKLSA--FICSSW--KGEPIVIIDI------------PRSTKVSGSLLET-MEELKDGLVFD---------HRYTGRT--RNVRG----VK---------VMVFTNSELPLKK-------------------------LSKDRWRLH
>DcSCV_14
GKRWC-F-TINNY-----------------TEEDTSRCERIDC----------------EY-LVF--GK---E------------IGEEEHTPHLQGFIVFK------------NRKTFNVVKRIIGEN--------------AHIEIA-----------RG--TVKEASE---------------YCKK-------------------EGQ-------YFEKGELPPEQNERG--------GQATK-----------------------------RKWEETLKAA--KEGRFDDIAP----------------------------DLYIRYR----------SSLKA--------------------------IYQEEVNKN-----------------------------------------------ITDFDLKG------------------------------------HFYWIYGPT-G---TGKSHLAR---TMAASVDPD---------------TPPYL------------------KGL--------------NKWWSG-----YK------MQKAVIIEEA-----------------NPETCK---YLAPLFKQWCD--------KWPFTAET--KGGSFEHGIRPQY-------IFITSNYS-INECFP----------DPND-------SEPMKRRCHEF
>OdasCV6
GSHVF-L-TYPQC-----------------GSLSKERVRDFLLVELGVRR------------FLV--AS---E------------LHGD-GQPHIHAYAAWD------------SRRRLVGAGCFDVDG-----------HH-PNIQKP-----------RS--AKA-VAE---------------YCGK------------------HDTE-------ALRNFENAELESNRGNT------GWRSI-----------------------------LRECPDAKTF---LARVEEHYP------------------RDLCLS---LDRLLQFC----------EWRWG------------------TERIGYSGRTRELFLEP-DQLREWVRLSLEVLLYPLMPIVLVLSGGGPQSPPQPLWRKANCLCAGYKGGERP------------------------------------ISLLLVGAS-K---LGKTEWAR-------SLG-----------------PHMYF------------------CGQ-----------FNLDDWNDE------A--------KYIVLDDF---------------------NI---KFFPQWKSFFG-------AQKQFVLTD--KYRKKRTVKWGRP-------LIWLCNRD-ADPRGAL---------SGAE-------LEWLQINAMMV
>OdasCV7
ARNVF-L-TYSHQ----------------EGGWGVPNMQELFQRLQEIKPT--------NY-VVL--SK---E------------QHGD-GTDHFHAVLCFK------RKLDTVNPRLFDFNGWH------------------PKIESP-----------RS---VAASIT---------------YVKK-------------------DGD-------FLEV-------------------GTEPT----------------------------NRTFTDLHAKC----QEMERAEW----------------------------EEYCIGE-----------HISF----------------------AYCESIYNRTHPR-------------------------QRGTIYEGEEFNDGELSLALERFSWGFPES------------------------------------QSLILVGPS-G---CGKTLWAK----------------------------RNAP------------------RPC-----------LFISHI-DRLTE--FDER----VHKSIIFDDM-------------------TFNH---YPLQAQIHIVD-------QYDDRDIHV--RYKTAFIPKKTP--------KVFTCNEE-PFCR-----------------------HETIKRRSKTY
>OdasCV8
GKAFF-L-TYPKC-----------------DIKRDEAYTMLAKQWNPSN-------------LIV--AQ---E------------DHKD-GTPHLHVYMQLP------------TKKNFKNPRWADLGK-----------YHGFYTTVRD----------RQ----A-VMA---------------YVMK-------------------DG--------NFKMNENLNFTTWHN--------FRKEK-------------------------------------------GDFDAWII------------------HNESKK-----LKSPYP----------FKLPD----------------------GTDVLEPKLGEKK-------------------------------------------------------------------------------------------CNHMIIGIP-D---TGKSFWYN----------------------------TTFE------------------GKR-------VFSRVDGKYPFDD-----YE------GQEVVIYNDP---------------------QT---VTLMELINVSD----CYLVKTPVFGDT--RYTKKYWKMKQRRT------IIFICNHG-RIPNFVE--------------------DPAFRSRFNIW
>OdasCV9
SRNYV-L-TIYDF-----------------NLLPKLQDSAI------------------RY-SAY--TD---E------------ICPTTGRPHKQAYIVLY------------KKQRPSFVRKLF--------------PN-TYNHIM-----------NG--TLEQNDI---------------YISK-----------------KNTQQ-------IHEYGDKPMTQEEKGEE------GAAYW--------------------------------REQLELA------KKDPSL--------------------CDPK-----LQIIHH----------RNLEA---------------------IHEKAKRVKLSDLD-----------------------------------------------------KL------------------------------------DNWWYIGCT-G---TGKSRTAR-------QLY-----------------PDAYI------------------KQC--------------NKWWND-----YD------GEETVIIDDL------------------NPDHK---FMANFIDQWCD--------HYPFPAEF--KGGQKTIRPKR---------FIITTRYT-IEEILGEN--------NFSQ-------IESWKRRFQIK
>OdasCV1
ASHWL-L-TLNNP-----------------TADDRERCKNLPKWVKR---------------FKF--QD---E------------IGES-GTLHIQGYIHTE-------------TVRLSALKKWF--------------PR-GHFEVC-----------RN---PKAAEN---------------YAGK-------------------EE--------TSVPGTQHDFKNTVEQV------TMMDN----------------------------LIRLCDIQPKI---------------------------------------IDHLIRQN-----------AVST----------------------------------------------------------------------------------------DA------------------------------------KQVL----------TGKQL-YQ-----------------------------------------------------------------------EEY----WGCVNVILEENPDLISTY--------------------------TMPQYCKAWVN-------CRPAILNAH--RVRQYENERTAGQPDK----NEIIT----PEDLT-----------TNEC-------LICSKEKCECE
>OdasCV11
SRGWC-F-TLNNY-----------------SNLEISELKLRFEGAV-------------WY--II--GE---E------------VGLS-GTPHLQGAIYYK------------NAVVMPKFN-----------------PR-IHWEAM-----------RG--NCQQSRE---------------YCSK-------------------EKV-------LVEYGECPKK-------------GKRSD----------------------------IKSMVEMLQAG--ATDKDIYMAH---------------------------GDKALRIN-----------GCLA-------------------------RARASLTEVK--------------------------------------------------RNWEM------------------------------------DIRIYYGAP-R---TGKTRAVY-------EEFGI---------------DNVYS------------------KMA--------------GKWWDG-----YR------GEPCVLIDDF-----------------DPQNCFD--IQYDFYLKLLD--------RYPLRIEF--KGGSGEFYSKT---------IILTSNFD-PAIWFT----------EKAN-------RDAFFERIKEI
>OdasCV12
GTYWL-G-TIPFA-----------------LWIPFLPAGC-------------------SF-IKG--QR---E------------IGQESSYEHWQVFVITT------------TKQSLHGIKRIFGIQG-------------SHWELT-----------RS--SA--AEE---------------YVWK---------------EATRAGD-------QFQFGERPMRR------------NSHTD-------------------------------WEVVKEKA--KCGDLEGVPS----------------------------DVFIRYY-------RTLTAIAA-------------------------DYCVPPFTER-------------------------------------------------------------------------------------------SAKVFWGPT-G---TGKSHRAW-------SEAG----------------ASAYS------------------KDP-------------RSKFWCG-----YR------GQTSVVIDEF-------------------RG-G---IDIAHLLRWLD--------RYPVNVEV--KGSSRALLADS---------YWITSNLH-PRDWYPEL--------DGPT-------VGALMRRLEVI
>OdasCV13
YKLYC-F-TSFAV-----------------DQEPSYDPTAM------------------QY-LIY--GR---E------------TCPDSGRTHLQGFVAFK------------NRQYFTACKKYFGT---------------AHVEAC-----------KG--TFAENQE---------------YCKK-------------------DGD-------YKEFGTAPEIKSG----------GDVFN------------------------------------DVL--RKAEAGSI-----------------QEIKDLYPG-----LYIRYK-------KTLESIKR---------------------------FNAEQLEE------------------------------------------------------S------------------------------------CGIWLTGPP-R---SGKDY-AV-------STFF----------------SSIYS------------------KML--------------NKWFDG-----YE------GEECVHLSDM-----------------DKNHVY----MGSFLKIWCD--------RYPFRAEI--KGGTMVIRPKY---------IVVTSNYK-LEDIF-----------DGSM-------LSALQARFMVM
>OdasCV14
SRRWF-I-TINNY-----------------TSADIDALREIEC----------------NY-IVA--CT---E------------IAPTTGTPHVHALVIFN------------TNKRFFAVKRLV-----------------ARADIEIV---------KG--TFNQAYD---------------YVTK-------------------DGRI------ILEEGDKPKEKH-----------NVECT-------------------------------FKAMVQAA--KDGTIDKECL-----------------------------MYCRYE-------KFFSRFEK--------------------------REEFCYDGE----------------------------------------------------LSC------------------------------------KNAWIYGPP-G---TGKSR-LV-------REYARSRG------------YRIYE------------------KLS--------------NKWWDN-----YD------GEEVVLMEDL-----------------DPKVCE---VLIHHIKLWAD--------RYPFRAEV--KGGSKRLLPKFQ--------LIVTSHYS-LSECF-----------TGPD-------GSAICRRFDEW
>CEV_Entam5
ARRFF-I-TINNP-----------------SDDEITTLETLDY----------------KY-IVI--AQ---E------------NAPTTGTPHIHCLVLFN------------SAKRISTLKRLL--------------PR-ANIQVV-----------RG--TFHQARE---------------YVIK-------------------DGQI------IYEDGAAPRL-------------GIGDT-------------------------------FKQMVQEA--KAGTIDTESL-----------------------------MYCRYE-------KFFQRFIP--------------------------KTDYCFDGE----------------------------------------------------LNT------------------------------------KNAWIYGPP-G---TGKSR-LV-------RDYARSRG------------YRVYE------------------KLS--------------NKWWDN-----YD------GEEIVLIEDL-----------------DPQVCK---LLVHHIKLWAD--------RYPFRAKI--KGGSVRLEPRFQ--------FIVTSNYS-LAECFE--------------------------------
>CEV_Entam3
ARRWF-G-TLFEP-----------------TSDQLAAIALQPV----------------VY-GLI--GQ---H------------IGQRSCRIHTHVLLAYA------------NPRVRPTFIPG------------------MHWDPA-----------PG--DYTSIRS---------------YCDK-------------------DDD-------IYEWGATPSGRK-----------GLQDA-------------------------------WNHFVDTI--KAGEVDKDSQ-----------------------------------------------------------------------------FLKNYEGE----------------------------------------------------LAH------------------------------------KNIWLVGPT-G---CGKSR-MA-------HEAFPPE-------------------------------------------------------------------------EKCVLIEDA-----------------DPTMCK---FIAHYFKIWCD--------RYPFIAEK--KGGAIAVNASDYN-------LVVTSQYT-IDECFP----------EERD-------AEAIRRRFDVF
>CEV_Entam2
ARRYF-I-TINNP-----------------NSNEIYSLKALDY----------------KY-III--AQ---E------------IAPTTGTPHIHCLVLFN------------AAKR---------------------------------------------------------------------------------------------NI------IYEDGTAPHT-------------GIGDT-------------------------------FKQMVQEA--KNGTIDSACL-----------------------------MYCRYE-------RFFQRFIP--------------------------KTDFVYDSE----------------------------------------------------LSS------------------------------------KNAWIYGPS-A---TGKSR-LV-------REYAKSRG------------YRIYE------------------KLS--------------NKWWDN-----YD------GEEIVLIEDL-----------------DPQVCK---LLVHHIKLWAD--------RYPFRAEI--KGGSVRLEPRFQ--------FIVTSNYS-LAECF-----------EGPD-------GAAIARRFDEW
>OdasCV15
AKSFF-L-TYPQC-----------------SASKQDLKNFLDTKGRI------------VY-YLI--GQ---E------------RHED-GNFHLHALVTYE------------KKINVKRTTFFDLNG-----------FH-PNIQAA-----------KN--LP-ALKN---------------YISK-------------------ED---------IEPLTSTVEPEEED--------NLYDL--------------------------ARVTPEENYFEIC--RKRKVHPSII-------------------SRVPF-----MYANQA---------FLKILK---------------------DASVNTIGEEYQVI--------------------------------------GTITSTVLQNLQLPTDM------------------------------------TSLWVKGPS-G---IGKTTWAL-------TVSNK---------------PALFV------------------RHL----------DTLREFR-NG-----YH--------KTIIFDDM-------------------SFQH---LPRTAQIELVD--------RYHPQQIH-IRYAVVNIPPNIPK-------IFLSNDSI-FTYDE------------------------AIFRRLTLV
>CEV_Smitti
SMSFF-L-TYPKC-----------------ALSKETVLAELKKICDIE-----------TY--IV--AR---E------------LHAD-GTPHIHAYLKVK------------KTINSKNPRYFDIMG-----------YH-GNYESC-----------RY--PK-NVMK---------------YVMK-------------------DKN-------YITNSTESQSKKS----------GLDTI-------------------------------NKVFACST--VEEAIAVIRS------------------DYNLAR-----DYLRNP----------IGYEQ--------------------GLAHILHPPKPVTRN-------------------------------------PAHRFRDVPELLNWDRQD------------------------------------KTLWLYGVT-G---TGKTSFAK-------TLYT----------------MPLFV------------------THL-----------------EDLKKIKPYH--------NGIIFDDM-----------------NFVTLG---FSREEMIKLTD-------LDDDRSFSV--KYTSKTIPAKMS--------RVFCSNVS-IFYDD-----------------------KAIRRRLKIV
>OdasCV2
ARKFL-L-TYPQC-----------------QASKEEVLARLQSLGEIKW-------------YTV--AI---E------------LHED-GSPHLHSACHYS------------KKIHTTNCRFFDFGA-----------TH-CNIQTLKT---------QQ--DFERAES---------------YCRK-------------------HGN-------FISNYDTKVPKRVLLAKKLIDH-GQIDY------------------------------------DFI--QENPEIIFFN---------------------------YSSLNSYL-----------SLVP--------------------------KKKVKLNYP---------------------------------------------------TMKQ------------------------------------RHIWLHGPS-N---SGKTTWLR-----------------------------DYL------------------TDR---------NHSEIPTNNDW-----CCNE----ATNVLWIDEY-------------------KG-C---LTIQQLNKLCD---------GDTQLNR--KGGSTRILFPT---------IVILSNFN-ISAVYNNA--------SDDM-------KATLYNRFIEY
>OdasCV17
ARAYQ-F-TLNQP-----------------DVYDKLKNILTGLKTM-------------DY-LIS--CR---E------------TAPSTGHVHMHVYAHFS------------QQYRLPKKIRDLG----------------CHIEIC-----------LV--GAKQNIA---------------YIRK-------------------GGDI------IDEIGDEPHQ-------------GARTV-----------------------------------GELM--EADIKSIDPH-----------------------------LYRIKK-----------QIDA----------------EQHDLDTFMSMLDEIEADD---------------------------------------------------LKAP------------------------------------TVIYITGGT-G---KGKTYSAY-------KRA-----------------LKEYP------------------KKK-------IGKLTLKNDFIDI-----VNGD----NAECFVIEEF-------------------RPSQ---IKASDFLQLTD--------KYGYRCNI--KGGFATLRPKM---------IIICSIIQ-PEHIY-----------KEEV-------NKQFLRRITER
>CEV_Entam4
-------------------------------------MYLKHYKSL-------------KY-LIS--CK---E------------IAPTTSHVHIHIYAVFS------------CPVKLQVSKLQG-----------------AHIELC-----------KG--SNKANID---------------YIKK-------------------DGNI------LDELGEEPHQ-------------GLHST-------------------------------VAELIEVKD-PADLNPIELN---------------------RWI-----QAKNLN----------------------------------------QRIDLNTYYK----------------------------------------------------PAV------------------------------------KVFYVWGLS-G---IGKTKWVF-------DKINE---------------LNLQNC-----------------TDR----------VSFINNFWHG-----VSSDG---QSTCAWYDDF-------------------RSTD---MKPNEFIRFID--------YYKNNLNV--KNGNVVNNYLF---------IFITSVEN-PEELYKNMQ-------LEEP-------RRQWLRRMEII
>OdasCV18
TTRFC-F-TKNNY-----------------SELHVDILKSDLTSTF-------------KY-WCF--GI---E------------VGES-GTPHLQGYFEFP----------NKNPLRISGAQNKLNNIGLEG----------CAIFPA-----------KG--TAEQNIT---------------YCSK-------------------DGS-------FFEGGERPRGQ------------GKRTD-------------------------------LDSVCELI--KSGANMTEVA-------------------NQFPS-----QVVKFH----------SGLQF--------------------------LMNVTITPR---------------------------------------------------RFKT------------------------------------EVWWLWGPT-G---SGKSRYAW-------DQY-----------------PSSYM------------------KEC-------------SHKWWDG-----YT------GQDVVIMDDF-------------------RPSKE--LPFSFILNLFD--------RYPLSVQV--KGGMAQFVSKT---------IYVTTPLS-PEDTCNHLEWL-----GPEQ-------KEQFLRRIDHI
>OdasCV19a
YHNFV-F-TSFKT-----------------EDFERVLGLDV------------------QY-IIV--GK---E------------TCPETKREHLQGYCELD------------KKKTMAGIKKLFSDDS-------------LHIEAR-----------KG--TQKEAII---------------YCQK-------------------EGN-------WKEAGVQRKQ-------------GSRGD-------------------------------LDGARVMA--VESGMRAVSR------------------------------SMNMQ-----------QIRV--------------------AEKFLSYNEEVRDWK------------------------------------------------------P------------------------------------EVLWFWGDS-G---SGKSREAR-------FISHG---------------LDTYV------------------KNT-------------GGKWWDG-----YD------GHEVVIIDDF-------------------RDSW---WALTYFLACTD--------RYEFQVEV--KGGFRQLRAKM---------IIITSLFH-PKYMYREAQA------KGDT-------AYQILRRIDSV
>OdasCV20
SRAWC-F-TLNNF-----------------TPEELAEIENKS-----------------DY-GII--GD---E------------IGEK-GTRHLQGYLYWK------------NPRKFTFIKKII--------------PR-AHIEPA-----------KG--NPQQNIT---------------YCSK-------------------DKI-------IATWGEPPKQ-------------GKRTD-------------------------------LETMREIL--KEPEPMRKIT-----------------------------ESLNYQ-----------ATRS--------------------AEKWLCYNERKRDWK------------------------------------------------------P------------------------------------EVTWYTGPS-G---TGKTRAAK-------EEL-----------------PEAYW------------------KSG-------------TNKWWDG-----YD------GHKEVIIDDF-------------------RGSS---IAFTDLLRLLD--------RYPMQVEC--KGGSRQFLAEK---------ISITSIYH-PEKVYKNL--------EEEP-------IEQLLRRIDKI
>CEV_Ephydr4
-RSYT-F-TINNY-----------------NPERLQLVQSFIQSNS-------------RY-GIV--GE---E------------LGEN-GTPHLQGYVNFK------------TPRSFEAVAKGLGE------------PR-AHIEQA-----------RG--SAADNKI---------------YCSK-------------------EGK-------FTEFGTLPTQ-------------GRRTD-------------------------------LEAIRDEL--KNGATELQIA-------------------EEHFS-----TWCVYR-----------RAFS----------------------RFKQLISIKHRNW-----------------------------------------------------KT------------------------------------LVVWCFGPT-G---TGKTRLAH-------SAHNSQLVA-----------LTRYSMERYCGSTLDELDSTYTAVDN-------------SFSWVDG-----YL------GQHIVLIDDY-------------------RGEC----PLATFLRLLD--------RYPMQVPV--KGGFVEWSPYV---------IIITSNWT-PRECYRSV--------AHDE-------LKPLYRRIDFL
>OdasCV3
DRNWC-F-TINNW-----------------TPEEQDQLRTLVPADA-------------EY-IVW--GR---E------------EGDAEHTPHLQGFVKTK------------NEVSMKKLKKLGF-------------AR-AHLEIM-----------GG--THAAAIA---------------YCKK-------------------DGD-------WEEYGNQPLQ-------------GYRTD-------------------------------LVAFKHQI--ELGKRPLEVA-----------------EQDSHFG-----AYVKYH----------RGFDN----------------------YHAHIQESKRLRT--------------------------------------------------GFKPP------------------------------------QVYLRVGDP-G---VGKSRHVY-------DTHGY---------------EHVYT------------------WES------------DMGNFFDG-----YR------GQSVVHFEDV------------------QKGQL---PPLAKFKRLLD--------GHPVRVSV--KGSSQIWSPDY---------IYISSNHK-PCTWYDY---------KDGD-------YEAIMSRIKEA
>OdasCV4
TITYI-F-TINNP-----------------TEDDTDKLQLAPGITS----------------IAY--QY---E------------RGET-GTRHIQGAIRFA------------RRTTFNQVKRIL--------------PR-AHIEAA-----------RG--TWQQCMD---------------YCTK--------------LETREEG--------PFLLGKCANEDMAP---------YQRLE---------------------------EDIKNGATRDDI------------------------------ENRHFK-----LYLRHH-----------TAIN-----------------------HILTFHTKPRSN-----------------------------------------------------KP------------------------------------TVTVLWGPT-G---TGKTRAVV-------KRASNRG-------------DSLYI------------------KER--------------GKWWDG-----YA------GQAICLLDEF-------------------YG-W---LPFGCLLRLLD--------RYPNRVEY--KGGSTQFTSDE---------IWITSNKE-PKDWY-----------KEEY-------MDALFRRLDRI
>I0996-I60
VKKWT-L-TINNP-----------------GLEDHLTLWAKDVKNYGF-------------------QY---E------------KVNTY---HLQGWILFN------------DRKRLSQVIYILLVKKM---------HPAAHWEVM-----------KG--SIKQNED---------------YCSK------------------SESS------VSVYYTNCNSSKISA---------SEKLK-------------------------------NDIENDDS--------------------------LKDIFSNNFV----LSCRYHN-----------FITK------------------------YQQILQKPRDH-----------------------------------------------------ET------------------------------------IGVTITGPT-G---TGKTGQIR-------YNYDI---------------NDLYF------------------KPH--------------GPWWDG-----YT------NQPVVVFDEF-------------------YS-W---YPYGELLRVLD--------RYPLKVPI--KGGFVEFNSEI---------VYFTSNQN-WTSWFP----------NIEC-------KDALERRLKIQ
>OdasCV21
NVQYI-G-TISAE-----------------DWNEDGIIRVFENLDGHE-----------LY-I----GR---E------------IGKH-GFRHYQFCMDCA------------GDLEKYTADNRTG----------------WHVERC-----------IS--WEM-SKG---------------YCRK-------------------TGD-------YRYIGDSREER------------YYAWL---------------------------------------------------------------------RARRPL----PIWRSFG-----------ASVV-------------------------------------------------------------------------------------KQNDR------------------------------------SITVWVDTEGK---AGKSTFSY-------ILERRGKCLN----------IPRTE------------------HNP--------------TRLIDFVAMH-YK------GEPLIIV-DI------------------PRDQK---LG-KELCRALE------TIKDGVITSA--KYQGTKMFIKGVK-------ILVFTNHF-LDKTTY---------------------AALTEDRWDVK
>OdasCV16
GRRWC-F-TWNNY-----------------DDNVVTAIKERLESKDIL-----------RY--IV--GF---E------------IGEKEKTPHLQGYFEFT------------GQIARRPSEMWDN----------------YNLGRFFKC--------KG--TAEENHA---------------YCSK-------------------SGN-------YFQGGDWSILK------------NKEPL-----------------------------PIEVLKDEDL-YPFQKSIIDII---------------------DGP----VIKGHIH-----------WICD----------------------------------------------------------------------------------------------------------------------------------LKGQ------NGKTELLR-------KLVVER--------------NLKFT------------------YGG------KKADIINLIYNNKQY----YLT-----TKNAAMVYNL------------------GRSED---LE-KVSYTSME------QISDGLISNT--KYETGCFVMNHPH-------IIVLANGM-PSIRS------------------------MTMSRWIIY
>OdasCV10
LFGVC-F-TFNNW-----------------SAETKKACQKAIGQAGI------------LY-IIW--GE---E------------VGEE-GTPHLQGYIQCN-------------QDKYKRLMRVIGT---------------CHMEKQ-----------KG--TSDEARD---------------YCKK-------------------DGI-------WQEHGIYKFIDAPKKRQ------GERSD-------------------------------LILVKKSI--DEGMSYDDIC-------------------EKHFA-----IVGKYS-----------RFIK-----------------------ERVQARDSKTQE-------------------------TELQEQFVNSSLRPWQQKLLDITATEACPR------------------------------------KIHWIWEDKGN---VGKSF-MT-------T-------------------YLGVM------------------KGS---------ALLTAGKKADMAYI--YAQK----PSKIVCF-DL------------------ARTNE---EYLDGVYSLAE------DLKNGRVVST--KYESKTAFFKPPH-------VFVFANFL-PNMKKWSAY-------RYNI-------ID-LNRPLIKL
>AHEaCV1
TRLWC-G-TQYDL-----------------GFNFEKLVDDEIL----------------TY-VAW--GD---E------------VCPTTERKHKQFWCMFK-----------SPRGSMKQVGKVFTSWPNKGMQ--------GKVFPC-----------SG--SIKSNEE---------------YCKK-------------------EGS-------YHKYGKEPEQ-------------GKRND-------------------------------IIGCMKMV--KEGAAELEIA-------------------ETSPH---LWCQYGRR---------FEEYRA-----------------------------LLQPDR---------------------------------------------------DWVP------------------------------------EVKVWWGEP-G---SGKSRAAR-------EWLG----------------EYDVC------------------TYT-------------AGGFFIG-----YK------NHESVLLEDF------------------DFK-S---MPRDVFLQCTD--------RYKHVVNV--KNGERNWNPRR---------IAITSNFD-PEEW-----------------------YKWGDPKAVTR
>AHEaCV2
YRRWC-I-TENNY-----------------TDESIKILSELPT----------------NY-IIV--GK---E------------IGKKKKTPHLQIYLEFV------------NAKTFSAVKKLL--------------KK-AHIEVS-----------KG--NAKQNTD---------------YCSK------------------DQDV-------ILVRGEPFNQ-------------GKRND-------------------------------LSCIKELI--QQDYNIREML---------------------------EEESIKSL----------QGLRM-----------------------AENLMKYVEKPR---------------------------------------------------SKAP------------------------------------NIIWRYGAS-G---SGKTRWVY-------ENY-----------------TEVFC------------------PIN--------------FKWWEG-----YD------GHKVVLLDDL-------------------RGDF---CKYHEFLKLTD--------RYPYRVEC--KGGSRQLLADT---------IIITSPVH-PKEVWD----------TIED-------KKQLLRRITKI
>AHEaCV3a
ARFWI-L-TIRHA-----------------DFLPYLPPTV-------------------DY-LRG--QL---E------------RGDG-GFLHWQLVVHFA------------RKVRLGGVKGIFGDS--------------THAEPT-----------RS--DA--ARE---------------YVWK------------------EDSAVPNT---RFELGKIPVRR------------GVSHD-------------------------------WDAVRESA--KRGRLDDIPA----------------------------DIYCRLY-----------GNFK--------------------------RIAVDHMVP--------------------------------------------------LGIER------------------------------------EVNVYWGVT-G---SGKSRRAW-------NEAG----------------LDAFP------------------KDP-------------RTKFWDG-----YR------GHENVVIDEF-------------------RG-G---IDVAHLLRWFD--------RYPVVVEV--KGSSVVLSAKH---------IWITSNLD-PREWYADL--------DAET-------LAALLRRLKIT
>AHEaCV4
KRAYC-M-TIHNW-----------------SEETVNQLKNLKY----------------QY-LII--GN---E------------TCPTTDRKHLQVYAYFK------------NALSFKSIKKQF--------------PT-AHIEAS-----------KG--TPNHNKT---------------YCSK-------------------EDV-------LFEEGTFPEQ-------------GKRSD-------------------------------IEVCREIV--QSGAGMREVV----------------------------NHCQSVQ-----------GMRI-----------------------AESYLKYHEKPR---------------------------------------------------KWKP------------------------------------TVQWFYGES-R---SGKTREAY-------EILG----------------DDCYT------------------CLN-------------TGKWFEG-----YD------AHENVLIDDI-------------------RKSF---MPYDEFIKLID--------RYAFRRRML-RKFPPVFSKKDN--------YHLLLSPR-R-----------------------------CLEKQGRY
>AHEaCV5
FKNVC-F-TLNNP-----------------GEDPIPFDVEKM-----------------HY-LVY--QR---E------------VGAN-GTEHYQGYCELI------------NQTRFNAVKALLGGGS-------------VHIERR-----------KG--SAQEAAA---------------YCKK------------------DDTRAPGAS--IQEFGEMHACTP-----------GKRND-------------------------------LKAFVDDV--RSGTKRKRDL------------------VEDHAG-----VLARYP-----------KFYE----------------------------TLTLMAR------------------------------------------------PVRTEEL------------------------------------QVILHIGPT-G---LGKTRTVM-------DLYAAD--------------PGLYV------------------TPL-----------SNGTPWYDH-----YD------GHHTVLLDDF-------------------SGRSS-HMSLVTLLRLLD--------RYPVMVPT--KGAHTWWCPNT---------IYVTTNIL-PSLWYEWGT-------RGEH-------YRALARRFTKV
>EchinoCV1
GKYWV-Y-TWNNP---------------NVPVDDHHASFSAINP---------------HF-HVF--QR---E------------VGEN-GTEHFQGYVELQ------------AAKGVRQLKACNPQ---------------IHWEKR-----------RG--NQAQAIA---------------YSSK------------------EDTRKEG----PWTFGEPVHLNNT----------GVSKD-------------------------------FAENVRAG--KRMRELHDTH------------------PDDMRK-----YPRYYE-----------NLRS----------------------------VFSPPER---------------------------------------------------DTAP------------------------------------EVVLLFGEP-G---TGKTRYVR-------SKEVK---------------HDLYV------------------KPC------------DRDFWMNG-----YD------LHPAVLLDDF-------------------CGAAN-HVTLTNLLQLLD--------RYQIQVSS--KNGHLWWQPER---------IYITTNIH-PAKWYEYKD-------RVVH-------YAALERRFTKV
>CEV_Ephydr8
ARRWV-F-TFNNP-----------------QEHEYYGDEPLFPDSSW---------------HCY--QL---E------------IGKD-GVPHFQGAVIFP------------RQVRRTTIINKNPPA--------------QHMWIA-----------PMDRRNTNPRK---------------YVTK-----------------DDETYIDG----PWEYGIPPKSHQ-----------GSRTD-------------------------------IKRGLELC--KEGTTEDEFK-------------------VKFPD-----LWVRYN-----------NVFR--------------------------KEIHRVKPK---------------------------------------------------SRCQ------------------------------------EVILHYGDT-G---LGKSKTVQ-------EFD-----------------PNHYE------------------VPV-----------TSNNIWFDN-----YE------GQDTLLIDEF-------------------EG-Q---YPLAQFLRMID-------RHYVRQLPV--KGAHVWVNPKT---------IFVTSNSP-PSKWYKWQG-------RENK-------YPALLRRFTKI
>CEV_Ephydr5
AKNYC-F-TYNNP-----------------PATSEFKAKLEGYGRV-------------KY-AIF--QR---E------------QGEA-GTEHLQGYLELN------------KRTQLAKLKRDLGDA--------------IHWEVR-----------RG--PRQKARD---------------YCRK------------------VDTRTEA----PVEIGEWTGKS------------GRQGE-------------------------------RTDLEAVV--EALSEQNYDV-------------------DEVAR----QHPTTYI-----------KFSK-----------------------GINELARRLRPR-------------------------------------------------ARDEPP------------------------------------EVTLLYGVT-G---TGKTRHVM-------DSYDH---------------DDIYK------------------HEP-------------GSKWFDG-----YE------GQPVLLLDEF-------------------AGASS-GFRLDYVLSLLD--------RYPLRLPV--KGSHTFLIAKH---------IYVTTNIH-PWKWFKWDD-------RQEQ-------YAALCRRFTKV
>Termite5
VKRFC-I-TYNNP-----------------SCSAEDFEVFLDQKDELQ-----------GY-VFQ--EE---E-------------GEN-GTNHFQGYLEFK------------KKKTTTGVHNTL---------------R-PHKMAVFYA--------NG--TKAQNIK---------------YCSK-------------------EE--------TRVKGPFIDKKN-----------GCNNS---------------------KRGNEGKRTDLDALAEKV--IENGGITTNM------------------IVESPG-----MVAKYS-----------KNLH---------------------------AIVALKRR-------------------------LEAQEKERLFWIAQAELRANGENIEGQKQK------------------------------------ELELYFGPT-A---VGKTTEVK-------IKVLGELK------------EDMYT------------------KNC-------------SDKWWCG-----YN------QENNILMDEF-------------------KGDSF--GSIEQFNATTN--------VGCQQFEI--KGGQTILTAER---------MFFTTNRH-PSHWWKKPS-------TIEE-----FSNWYNDPRYQAV
>AHEaCV6
SRNWC-F-TLHNY-----------------TDDDIEIFKNIKC----------------RY-IIY--GK---E------------ICPTTKRQHLQGYIQFD------------NQRTITAVKKFLGL------------PK-IHLEIA-----------NG--SSDDNKA---------------YCSK-------------------DGD-------MYERGDCKQQ-------------GRRTD-------------------------------ITDIKDMI--SNGATMRDII----------------------------PHATSVQ-----------SVRM-----------------------AEIHLKYSEQKR---------------------------------------------------TWKP------------------------------------KVQWFYGPT-G---TGKTRTAY-------EIL-----------------EDPYT------------------TLD-------------TGQWWEG-----YD------AHENVTIDDM-------------------RGDF---MKYHVLLKLLD--------RYAYIVEC--KGGSRQFLARH---------IIITSAFH-PKDVFH----------TRED-------IAQLMRRIDCV
>EchinoCV2
VRAWC-L-TINNY-----------------TIENVEDLKKLKY----------------LY-LII--GN---E------------VGAS-GTKHLQVFVRMT------------SQTPFKRMKNKFPS---------------AHLEPA-----------KG--SDLQNKE---------------YCSK-------------------EEI-------LFEDGTPSQQ-------------GKRTD-------------------------------IDEIKEAM--SKVETANLRH-------------------IIPIC----RSIQSVR-----------MAEI--------------------------HLTYFEPKR---------------------------------------------------DWKP------------------------------------KVKWYYGVT-G---SGKTHTAH-------AEAGD---------------EPVYV------------------CMA-------------TTKWWQG-----YD------GHQYVIIDDM-------------------RKDF---CKFHDLLRMLD--------RYSYTVEN--KGGSRQLLAKT---------IVITTTKH-PTEMYG----------GRED-------VRQLTRRIDEI
>TaCV1
SRNYV-F-TIFNV-----------------GEDESDVLGRLYEEGFCNN-------------IFF--TH---E------------LGENKETPHIQGFLSCS------------SSRKLLTVKNKINSLFENA-------PN-PHVEKA-----------NG--SAYQNYI---------------YITK----------------ELKENPLLK----HRIYGNRPLPP------------GKKRD----------------------------DSKFESYVNLL--EKGEIRLRDI-------------------EREDL----AHYQRHE-----------SFYL---------------------------GVYSKLMR------------------------------------------------RGIKPPM------------------------------------FVSWFSGPS-G---SGKSFTAE-------AIAE----------------ALNFD------------------IYE-----------VTCDNGFFGN----YG------GEELALWNDY-------------------RAGC---VSFHTLLRITD--------RKGSMINV--KGSKVFFCPRI---------QIFTSPDG-IESVKTY---------EMEY-------MNSHTRRLDYK
>AHEaCV7
FRNVV-G-TLFTN-----------------ERPHEQFITSPLI----------------KY-FIG--QY---E------------ICPSSKRRHLQFYCEFV------------GQQRLGAVRQLFG-------------PT-VHVEPR-----------RG--TVDEART---------------YCSK------------------EDTREPGIDSGPFENGTPSKS-------------GKRSD-------------------------------LADIKEEL--DAGSSLKSIS-------------------QQHFG-----QFLRYR----------KSFEA--------------------------YIVLNQDPR---------------------------------------------------TWEM------------------------------------ENSILWGEP-G---TGKTKLAY-------DLKERDG-------------VEGYP------------------LMR----------NQNGNVWFDG-----YH------GQEILLIDDY-------------------YG-W---IPLAFLLQLLD--------RYPMNVQT--KGGSVPFTSKK---------IIITSNKS-PECWYNWSKF------GKNM-------FGAFERRINQV
>CEV_Ephydr3
-------------------------------------------------------------------------------------------TPHLQGYVIFK------------ERKRLGGVKAIND--------------K-AHWENR-----------MG--THQQARE---------------YCTK-------------------DE--------TRKVGTNFREIGTPPSP------GKRND-------------------------------VADAKSVL--ENGASKEDFM-------------------EECWS-----IFVKYP-----------RLYD-------------------------NYHAVTGTRT-------------------------------------------------QRNWKT------------------------------------EVTVYYGPP-G---TGKTRRAH-------YEGG----------------ANTYW------------------LTK----------PNGNNIWFDG-----YE------GQEVVIIDEF-------------------YG-W---IQRDLMQRMCD--------RYPLMVPI--KGGAVHFVPKR---------IIITSNQE-PKYWWKIG-------------------LGAMERRIEHM
>AHEaCV8
DFRYN-A-STFKS-----------------ESDLKAVLKGIAKKW------------------VF--QL---E------------RGDE-GYEHYQGRMSLI-----------KGRRKGEKHILLKLFKET---------PP-NYLEPTS----------KTE-ATKGDAL---------------YVIK------------------EDTRLKGP---WTDKDEVKVETTQLK--------FKSLE---------------------------------------------------------------------LRPYQR--KLEEFARTF-----------DMRK-------------------------------------------------------------------------------------------------------------------------------IDIIYDPIGD---LGKSL-FS-------EWMEYEGLAEE---------IPPYR------------------LMD------------------DI-----FQWVATRPIKPCYIV-DM------------------PRGMK--KDKLGDFYSGLE------VIKNGVAYDK--RYNATKIRFNRPR-------VFVFTNTL-PEFSL------------------------MSKDRWNVW
>AHEaCV9
HRSYS-F-TLNNY-----------------TDDEVFALTSMCEPINRGV----------KY-LIF--GK---E------------IAPTTGTPHLQGCIIFT------------SPRSFKALKKVVPF------------NR-ANYKPT-----------IS---EPGSAR---------------YCKK-------------------DGD-------VYEYGTPPKQ-------------GKRSD-------------------------------IENVRDIL--TSGGNIRDVV----------------------------STATSIQ-----------SVRM-----------------------AEIHLKYFEKKR---------------------------------------------------NWKP------------------------------------TVRWYYGAT-G---TGKSKTAY-------EECDE---------------HDPYV------------------AMS-------------TGKWFEG-----YD------AHTHVIIDDM-------------------RKDF---MKFHELLRMLD--------RYAFMVEC--KGGSRQFLATD---------IYITSCYA-PDEMFE----------SRED-------VNQLIRRLDEI
>AHEaCV10
TRAIC-F-TEFKK-----------------LTNWDDVKSQL------------------RY-YAY--AE---E------------TCPKTGKKHYQGFAYSW------------KPIRFSGWKKMF--------------PT-AHIEQM-----------RG--NFRENTA---------------YCSK-------------------EGS-------LIEFGEKPNEN------------GVQGT-------------------------------AIEYKRRI--EEGQSTMEIA---------------------EDE----NLFGQYL-------HSYKALEK-----------------------YEQHIRGKKIKL--------------------------------------------------DETPP------------------------------------EVYIRWGAA-G---TGKTHGVF-------KRYG----------------RDKVC------------------IVP-----------DNTGKWFDN-----CH------NSDVMLFDDV------------------EIDAV---PPISQFLRLTD--------RYPMQVPV--KGGFIWWKPKV---------IVFTSNLP-WEQWWNTL--------NTEH-------KRAVQRRLTRV
>AHEaCV11
YNRMI-F-TINNP-----------------GPNRPQFLEQHM-----------------AY-MIY--VL---E------------EGDQTHTPHLQGYIRWK------------CRKTFKSAERLLGG-------------R-AYLEIA-----------RG--TEEENQA---------------YCKK------------------EEGVLEP----WQEFGTYDGGSGIK---------GRRTD-------------------------------LEAVAKRV--REGASARTIA-------------------VEHTE-----EFIRYH----------AGIER------------------------AVYMARPEPPA---------------------------------------------------QRQI------------------------------------EMMIIWGPS-G---IGKTHAVM-------MNDGLSES------------GGVYC------------------VPT-------------GNHPWDQ-----YE------GEATIFMDEF-------------------RWEH---WECTLMNRILD--------KWRLQLPC--RYMNKMAAWTR---------IIICTNQD-PMTWYPNE--------ELPI-------RDALRRRLGTN
>AHEaCV12
TRRYC-L-TLNNP-----------------TDAEIASLLDVQEGTLKR--------------GFI--AL---E------------VGAE-GTPHLQGFVHLK------------NAKTGTALKKMLGSD------------R-WHWGKA-----------NG--TDFENWA---------------YIM-----------------EDVEGKVQGDL--LIQWGDKPAEE------------GEPDA-------------------------------WDSILMMI--EAGEDDRAIV-------------------RKWPS-----IAIRCQ----------SAIAK-----------------------YRASFEWAECRA---------------------------------------------------WREV------------------------------------EVEYISGPT-G---CGKTREAL-------YLPDGRVN------------TDVYR------------------CTN-------------GKHPFDM-----YD------GEGTIVFEEF-------------------RSQY---TCRDMLNW-VD--------GHPLMLPA--RYADRMAKFTK---------VIILSNWR-FEEQYRTVQAD-----SPET-------YKAWLRRVSTI
>AHEaCV13
CRNWC-L-TLNNF-----------------TPEEEEVLKEEKPWI--------------KF-VVY--QV---E------------MGES-GTPHLQGYIETN------------GGVRMSKMKRMLE--------------R-GHWEQR-----------LG--SRAQALT---------------YCLK------------------EDSRVRG----PYLIGLSQEELNSYLKKN-----PKSTD-------------------------------LNVIKDKI--KAGASELDVA-------------------DAHFG-----SWVRYY----------KAFER--------------------------YRCLNTKKR---------------------------------------------------STID------------------------------------KVIIIVGPT-G---TGKSRFCM-------EQY-----------------PDAYW------------------KQR--------------SNWWCG-----YS------GESTIIIDEF-------------------YG-W---IPFDMLLRLCD--------RYPLLLET--KGGQCQCVATT---------IVITSNHH-PNTWY-----------KNSY-------VESLYRRFTNI
>AHEaCV14
GRNWC-F-TINNP-----------------ELTDYPEQWPVTHLKT----------------ILY--QV---E------------MGEE-ETLHLQGYLEID------------SPRAIGWLKGLNG--------------R-AHWERR-----------KG--TRSQAIL---------------YCCKEDSRLVRPRLWTSRDLSWEDLDPDSLTSCLNSRGITLATSESGNC-------GTSSR-------------------------------LLEIKEKL--SERSSSIEEI------------------ADEHFD-----LWVRHY----------RAFEK--------------------------YMTMKAEPR---------------------------------------------------NWEC------------------------------------EVHVLYGPT-G---TGKSKWAM-------DEY-----------------PGAYW------------------KQR--------------SKWWDG-----YV------GHETVIIDEY-------------------YG-W---LPFDLLLRLCD--------RYPLLVES--KGGQLQFVAKT---------IIFTTNKC-PDQWYNS---------DSCY-------FPAFERRVDKW
>AHEaCV15
LSRFV-F-TLNNW-----------------TEAEYTDIIASDVKW-----------------LVV--GK---E------------IGDE-GTPHLQGAVVIG------------KQIAFSTVKKWPGF------------SR-AHIENM-----------RG--KPFDSLK---------------YCTK------------------QDTD-------AFCKGEMPQE-------------GKRND-------------------------------LHDAINAL--KQGGTLTSIV------------------KSDDVG--LAAAVARYS----------KGLAM-----------------------VSSMLKPRRS------------------------------------------------------EPP------------------------------------LVIWLSGET-G---VGKTRSAV-------ALADRIA-------------PDNYW------------------ISA------------GSLRWFDG-----YD------GHAIAIFDDL-------------------RT---KHAEFSFLLRLLD--------RYPLRVEF--KGGFIDWTPSV---------IVVTAPKS-PTHMWSLR--------NDED-------KQQLERRIHLA
>AHEaCV16
HKSWT-Y-TLNEP-----------------TDEDENRIHLWDVSRQ-----------------IY--GH---E------------TAPTTGQHHLQGFVSFR------------AAKRFTGVTRLL--------------PR-AHWEVA-----------KY--PSS-AWD---------------YCTK------------------GDDL-------YVVDNRVGR--------------GTRSD-------------------------------WQDVLDLV--SEGASDAAIL-------------------RAQPS-----CFFKYG----------AGISR-----------------------ARAALQEPRHHQ------------------------------------------------------T------------------------------------LCEWYYGPT-G---GGKSTYIA-------QEHP----------------EADWC------------------QIT-------------KSGFLLG-----YH------NKPTVVFDDP------------------DLDAF----GRELFLNLVN--------RTPFEMNV--KGTSVAFNAKL---------VIVASNKH-PDCFIPG--------------------DAAVHRRIHKT
>AHEaCV17
IRNAV-L-TNFND-----------------PMIWEDLSPKL------------------RY-FAY--GE---E------------ICPETKREHFQCFAQAW------------KPMRLTGWKKLF--------------PT-AHIEIM-----------RG--NFREYEA---------------YCSK-------------------EGK-------LTEYGEKPNEN------------GKKST-------------------------------LINYKRKI--DEGDSVLGIA----------------EMEDYFPT------YVMYR----------NGLHE--------------------------YKRHVRSKK-----------------------------------------------VQNDRTMP------------------------------------EVYVRIGPA-G---TGKTRWMD-------EKFG----------------LDGWI------------------QAP-----------DNTGKWFDG-----C-------DRDVILFDDV------------------EAGQI---PPLSSWKRLCD--------RYPLQVPI--KGGFITWKPKT---------IVFTSNTH-PKLWWPNL--------SEFD-------VGAIERRITEI
>AHEaCV18b
ARNWV-F-TINNH---------------FSIDLEEETWNNNLKL------------------LIA--VK---E------------VGEQ-GTEHLQGYLELI------------QPRRFSWVKERL--------------PL-AHLEKR-----------RG--SKKQAIQ---------------YCLK----------TISLPSQQCSSP-------SNTSDTSPQDVDSTIPLTI----IYPPD----------MNLSDLYADYCRSKQTKRQILLAEVRQKL--SEGVDDLTIA-------------------NEYFD----VWVSNYR-----------AFER--------------------------YRTLITPPR---------------------------------------------------NHEV------------------------------------NVIVIQGPT-G---TGKSKWCL-------DNY-----------------PNAYW------------------KQR--------------SNWWDG-----YS------GHDTVIIDEF-------------------YG-W---LPFDLLLRVCD--------RYPLLVES--KGGQIQFVAKT---------IIITSNSV-PSSWY-----------RNSY-------FDSFVRRVSKW
>AHEaCV19
KRNWC-F-TLFPD----------------QDGYYTDNIADMVSGDYDFEEQK-------RF-IIF--QE---E------------ICPESSRRHLQGYVEYT------------VSRRLAAVKLSLGSES-------------VHLEGR-----------RG--TASEAAE---------------YCEK------------------EDSFAPDGI--RFQWGELGGEQ------------GARSD-------------------------------LATVASAV--ISGKRVEEVA-------------------LEFPT-----TFIRYN----------RGIEK------------------------LTNVVRRKEQM-------------------------------------------------RNLRML------------------------------------KVVVLWGDA-G---TGKTRTAF-------ELSPD---------------HYILS------------------QQD-------------GQLWWDG-----YE------GQKHLIIDDF-------------------YG-W---IKWGLFLRILD--------IYPLQLPV--KGGFTIASWDV---------VFITSNCM-PRNWY-----------ERGM-------PAELARRLTHI
>EchinoCV9
GISFC-F-TDFKE-----------------DNISCGYTVMFNDYKDVIRG------------IAW--GV---E------------TCPKTQRKHNQGYIQMY------------QQCRYNAIACMMK-------------SK-AHFEVL-----------RG--SIEDNEI---------------YCSK-------------------EGD-------YTKLGYFVAK-------------GYRTD-------------------------------LHNIKDDL--LNDASKYDIM-------------------FNYTG-----NFVRYS----------SGIMK-----------------------MKELIDKKKAQH---------------------------------------------------WRDV------------------------------------TTTVLYGKA-G---TGKTSYVM-------KKHGYDKV------------FILDA------------------KWA-------------ATTFWGD-----YD------NESVLLIDDF-------------------NG-W---IQYSYMLRILD--------GHPLQLNI--KGGSTYAKWTH---------VYITSNAM-GYKWYKSV-------------------GDNLRRRVSGC
>AHEaCV20
IRNMM-V-TIYFE---------------DNGCPDPPEIRAMLGALPNL-----------RY-YIG--QM---E------------KCPSTGRFHFQGYIEFD------------SAMYVKKISAQLNN---------------CHIEAR-----------KG--TQLQAIA---------------YCKK------------------HETRVGN----WIEYGERAKQ-------------GTRSD-------------------------------LDDVAECI--YGGKSIREIQ-------------------EEHPR-----AYMMYS----------KGIKD-------------------------LYYTVNNIEP--------------------------------------------------RSEPP------------------------------------VVIYCYGQT-G---TGKSRYAK-------RYS-----------------DNVYF------------------KNM-------------SCKWWDG-----YN------GQDVVVFDDI-------------------RGDT---FKYHELLRILD--------RYVRHECD--SPNAPMVG------------IPCMLNIR-G--------------------------AASTSIRL---
>AHEaCV21
SRFWC-F-TINNP-----------------TDDDNQQLADLMSNDLC------------TY-LCY--GR---E------------TGES-ETPHYQAYIELL------------VPNDFLGLRNDLKE---------------LILNHA-----------SE--AAPRQET---------------TASR----------------------------------------------------------------------------------------KISTQSNM--VSGSPIAK-------------------GKGMTSR-----FFTEYR-----------AMHA---------------------------MERDAPTK--------------------------------------------------------------------------------------------VYVFHGPT-A---SGKTRAAF-------DMNCH---------------QMDYI-----------------------------------APFFTD-----PQ------NAPVLLFDDV-------------------HNPVNLFGR-RLFLRITD--------RYPMKVRC--LGKYVEWNPTV---------IIFTTNDD-PNTWNL---------------------DAACRRRIDEI
>AHEaCV22
IAVYE-F-TLKKQ-----------------DKQNENEIIKILYPTIVKKI---------SF------QL---E------------KSDE-GYEHYQGRISLV------------KKRRMKETLDVLKPHFPD-----------IHISPT-----------CN--NGLTENF---------------YTTK------------------EDTRIDGP---WTEKSYVYVPR------------QIREI-------------------------------------------------------------------------------VDLKPWQ----------KSVVL-----------------------------LSRIWD-----------------------------------------------------TR------------------------------------TINIIVDTEGN---IGKSTLTT-------YMGIHNLAK-----------QIPFC------------------NDY---------------KDVLR-----MVCDMP--TSGCFII-DM-------------------PRAIRKEKLYQMY-SAIE------TIKSGYAYDE--RYHFKDKYFDCPC-------IWVFTNII-PDETL------------------------LSRDRWRKW
>Termite4
CAVWD-L-TIPGD-----------------RYTSTALIQIFTKSLKHW-----------AF-QLE-RGE---E------------TGFL-HYQCRVSISPKK------------RQSAMIKWVNATVPG--------------AHLSRT-----------ST--NSKGDDF---------------YVLK------------------DDTRVEGP---WTSQCKYDTPY------------LQKRF------------------------------------------------------------------------QGT----ITWLPWQ----------QQLLN-----------------------------MVMREP----------------------------------------------------NDR------------------------------------TVECILDTQGC---QGKTFVTA-------FLAQTQGAR-----------RVPQQ------------------KDC---------------RDILR-----YVCDMP--KANVYFF-DL-------------------PRAISGRDQHSIFSGIEE-------IKNGYCYDD--RYSFKEAWFEPPH-------VWVFTNKI-PDLDSLS---------ADRWRFWSISTAGLGVIPTSQL
>AHEaCV23
ARNWC-F-TLNNP-----------------TEHIDFKSEKWMDLKLA----------------IY--MM---E------------KGET-GTPHFQGYLEMK------------EPQRMSFFKKLM--------------PR-AHLEKR-----------RG--SKQQAIN---------------YVLK---------------TMDPECS-------QWEITMTGEQPIITGLPVAIHCKGTPHD-----------------LLKSCEPKKSLKERLEDVKELI--RSGYNDEQIM-------------------ESHYD-----LFVRYH----------RAFAL------------------------TRRIMSSPRDH-----------------------------------------------------EM------------------------------------KVIVCQGPT-G---TGKSRWAK-------ETY-----------------PNAYW------------------KQR--------------SQWWCG-----YE------GQDTIVLDEF-------------------YG-W---LQYDLLLRLCD--------RYPLYLET--KGGQVNCKAKT---------IVITTNAT-PESWYK----------TEKY-------FLSFIRRVSEW
>AHEaCV24
SRSWC-F-TLNNY-----------------VQADIDRLAAFGETDDC------------TY-LVF--GK---E------------VGES-GTPHLQGFAIFP------------RKLRLRAVKSHIGNG--------------AHLECA-----------RG--SPLQASD---------------YCKK-------------------DGD-------FTEFGSFGGVRPGLS--------GRFGQ---------------------------FVEWLDEHY-----KEGNVHQP---------------SRALIAATWPD-----LYVRYH----------TKLFE------------------------LVGVLAPKPIL--------------------------------QEGDPNAWQTTLIEALGLDPDDR------------------------------------KIYFYVDETGG---SGKSWLTR-------YLMTS---------------RDDVQ------------------ALS-------------IGKR-DDIAHAI-D------VTKKVFLFNV-------------------PRTQ---MEFLQY-SILE------SLKDRMVMSP--KYNSMMKVLHSVPH------VVVFSNEE-PDRTK------------------------LTADRFAVT
>AHEaCV25
CRRLF-L-TYPHC-----------------TASIQEVYDLIHSKKEIKFARI---------------CI---E------------PHSD-GTPHIHAAVMFA------------KKVNICNARLFDIND-----------HH-CNMESI-----------KN--WP-ATLN---------------YCKK------------------GDN--------WEDFDNDDDPD------------QPMQD------------------------------NLFELA-----ETMPSNDF------------------------------WEYCRLK-----------KVPF---------------AYASNAMR-KKKSMFTITDS----------------------------------TPYGIIREDLGAYTITEDSPATL----------------------------------ASTVLVGPS-G---IGKTSWAI-------RESE---------------------------------------KPS------------LVTHM-DALRKL--NG-----SHKSIIFDDM------------------SFTHI---PR-EAQIHLVD--------RFQPRQVH-VRYGTADIPAGIQ--------KIFTANQY-PFVADP-----------------------AIDRRVHNK
>Planaria
-------------------------------------------------------------------------------------MSSS-GFRHIQLFITCK------------YATTASNVAKKFGVGFV------------GVVESH-----------DV--QK--WVD---------------YCTK------------------VDT--------RVENGVTIKHGERA---------RLSQD-------------------------------QEFWAKFL--NVNSEREG-----------------MEMVERERP----LDYIRFR----------EKLEG---------------ALLHKLGSVTQAKFKSGWRW--------------------------------------PYYGFMYRDPETDEVSM------------------------------------RSWVFVGKS-G---IGKTNFAL-------SHFE----------------QPLHV------------------TEK------------QELRK-LGSTKF---------PYDGFVLDDV------------------HLAEW---FVGEAQ-NVLDC-------RFACTMRV--LYGTAHIPAGLRR-------IICVNSLD-FVINPTW---------PPEK-------IEAIYRRIVVI
>AHEaCV26
GVYFI-I-TVPYE-----------------KYEKPIELPRGF-----------------RY-ISG--QG---E------------IGAS-GYHHWQIICAFE------------QKKTLTGAKSYFAPE--------------AHLEFT-----------RS--RC--ARD---------------YCHK------------------EETRIPDS---SFEFGTYPTRV------------NNKQD-------------------------------WDLVLEKA--KKGQFDLIDG----------------------------DVMMRHY----------NNIRK-----------------------IYSDFQKPVKRE-----------------------------------------------------VQ------------------------------------VVNVYWGQT-G---TGKTKSVF-------EEIG----------------DDFYV------------------KMP-------------STKWFDG-----YR------GQENVVIDEF-------------------TG-Q---VDITHLLRWLD--------QYPCTVEV--KGSQVFLNTKK---------WWITSNID-PAKWYEGK--------DEEQ-------IKALKRRFTNV
>AHEaCV27
AFNMP-F-TAFDV-----------------EDIEWKPDHM-------------------KY-LLY--GR---E------------TCPSTGREHLQGYVQFI------------KKQTIAGAKKIFDNAT-------------IHFEFA-----------LG--DYEENFK---------------YCTK---------------TRVNDMVPNV----YFERGEPTRKK------------GQRND-------------------------------IQEVIRRI--ESGNDLRDLM---------------------FDD-EVNQTVARCM-----------PFVR-------------------QAIADFKAGKGLSAIK-----------------------------SKLESAQLRSWQHGVKSLVEQEPEGR------------------------------------SVYWYWDTKGN---TGKSFMVD-------WLVAFHK-------------AVVFT------------------HGK------------MH----DIAHA--YN------HEKVVCF-DL-------------------SRTQE--EKLDAVYMALE------CFKNGRMFSG--KYESTTKIFEVPH-------VFVFANFA-PDKTK------------------------LSEDRWKVT
>AHEaCV29
-MSNP-I-TGYDF-------------RYNADDYTPEDIKGFLKGVAKS--------------FVF--QK---E------------KGDT-GYLHYQGRLRLI------------KKRRRTKALSLFIT------------PP-NYFQPTVG---------SE--YINGDAF---------------YMMK------------------EDTKVEGP---WTDKDEVKVLTTQLAW-------YNSQE---------------------------------------------------------------------ERPFQK--KLREMCSIF-----------DMRT-------------------------------------------------------------------------------------------------------------------------------IDLIWDTTGN---CGKSLLCE---------------------------ALEYD------------------GLC---------EEIPSYRLMDDI----FQWVATRPIKKCYVV-DM------------------PRGMKK--DRLGDFYSGIE------VIKNGVAYDK--RYHAKKVRFSRPR-------IFVFTNTL-PCLNL------------------------MSIDRWKIW
>MosqB19
IQFVC-W-TLNNY-----------------SEDEYQSLIEFSEW---------------RY-IVI--GR---E------------VGET-GTPHLQGYGELK------------KRKKFAALKNLF--------------PR-VHWEQR-----------RA--SRDAAAN---------------YCKK-------------------EGR-------FEERGSLPKNASE----------KSSKE----------------------------------AITRV--KSGQTMRAIL----------------DDPPNLSGIRMCQIWLSYN-----------EPKR--------------------------------------------------------------------------------------NFKS------------------------------------EVFWYYGAS-G---TGKTK-LA-------SEQAG---------------PDAYW------------------HDG-------------TK-WFDG-----YD------AHEHVLLDDY-------------------RGGN---MKFNFLLKFLD--------RYPLRLEV--KGGYRQLLAKK---------IWVTSIKH-PKEIYSFSE-------MDEP-------TEQLLRRITTI
>TasCV1_FR34
AKKFL-L-TYSQC-----------------CEDPDDIFAKINVLREVER-------------AVG--CI---E------------LHQD-GNPHVHIAVEFK------------KKLNTTNCRFFDYSFDADCTN-----YH-PNVTVA-----------DS--WPK-CIN---------------YCR------------------GKNKT-------LIELYHAAEG-------------GKKKY---------------------------------DLFAVA--AGFADNQRAW----------------------------TQWCYEH-----------DVSP------------LWKSDVWRQLRTPVGVSSRDEPM-------------------------------ELDAVRPTTIDPRFAFMVLPEHFR------------------------------------QSVVLLGPS-N---CGKTTWAV-------NHM-----------------VERFG------------------KIL------------VVNEI-DDLRRL--DA-----THKGIVFDEI--------------RFTGDLSTGKGKWPLHSQIAVVDNALGRSIHCRNINAWI--PKGTPK---------------LFTCTEK-FCFTYNY----------------------QVWRRLNII
>BasCV4_FR38
AKKFL-L-TYSQC-----------------CEDPEDIFSRIDALRKVKR-------------AVG--CI---E------------LHQD-GNPHIHIALEFE------------TKLNTTNCRYFDYAYNADCKN-----FH-PNVTVA-----------DS--WPK-CIN---------------YCR------------------GKNKT-------LIELYHAAEG-------------GKRKY---------------------------------DLFAVA--AGFADNQRAW----------------------------TQWCYEH-----------DISP------------LWKSDVWRQLRTPVGVSSRDEPM-------------------------------ELDAVRPTTIDTRFAFMVLPEHFK------------------------------------QSVVLLGPS-N---CGKTTWAV-----------------------------NHM------------------VER-------FGKILIVNEI-DDLRRL--DA-----THKGIVFDEI--------------RFTGDLSTGKGKWPLHSQIALVDNALGRSIHCRNINAWI--PKGTPK---------------LFTCTEK-FPFTYNY----------------------QVYRRLNII
>LSaCM1
MADYA-GKTKYWI-------------FVLKTRDPARSSIPIKRATRP----------------TY--AT---D-----------TKSASRARPHLQGYIEMI------------NRKTMIQMKHDIN-------------PR-CKWLPR-----------GG--TALEAAT---------------YAKK-----------------DNTG--------IYEDGVLSKSDQ-----------GKRND-------------------------------MAEIFKMI--ENGADEADIC-------------------RKYPG-----QFIRYH----------AGITK------------------------AISLQFQKRVG-----------------------------------------------------DI------------------------------------EIYYIYGKT-G---SGKTSSVV-------KKEG----------------EALYH------------------TYD------------QDLRWFDG-----YKPS----RHSAILIDEF-------------------NGSQ----KAVFYNKILD--------RYTPWVEV--KGAKLRITAKR---------IYICSNYK-LKEVANTQGW------SPEE-------LEQFKRRVTKF
>LSaCM2
TRRIV-F-TKNNW-----------------TEEDYRALMEEPLF---------------SY-LII--GK---E------------IGEK-GTPHLQGYAEFT------------KKAKYGALAKKY---------------K-MHCEVS-----------RG--TQDEAIK---------------YCMK-------------------DGD-------YAEKGTKKLDGASAE--------KNRWE---------------------------------QARVSA--KEGRLDDVPA----------------------------DIYIRCY----------RTLKE----------------------IAKDNMPKPESLT-----------------------------------------------------EL------------------------------------KNLWIYGPA-G---SGKTRLAD-------AIV-----------------PISYS------------------KNC--------------NKWWDG-----YQ------NEPGVIINDV-------------------GKEHS--VLGHHFKLWGE--------HRPFIAET--KGGAIHIRPQR---------VIITSQYS-LTQIWE----------DEET-------RDALARRYKVL
>LSaCM3
QRRFM-F-TSYTL-----------------EGEGFTVPDQDPRF---------------RY-CVY--QA---E------------KCPQTGNIHLQGYIEFK------------DQIRGNTVQKLMNV------------PG-LHLSRV-----------DY--PEK-ARA---------------YCMK-----------------LDTRYAE-----PQEYGKYKKEQ------------GARND-------------------------------LKAMGDMV--LAGATHIQIY-------------------DAYPG-----QYIRYY----------KAIDR-------------------------LRQIYALDKP-----------------------------------------------NRLKIGRM------------------------------------ECILFYGRP-G---TGKTTQAK-------EYAAHI--------------KQAYW------------------EIP---------IANSGTLWFDG-----YN------AEPCVIIDDF-------------------SG-K---INLDAALRIFD--------QGEVQVPV--KGGHVWWCPKT---------IIITSNVH-PSNWYDYQN-------RQDS-------MIAMYRRLHRI
>LSaCM5
ARNFT-F-TQNNY----------------GDTELVDGVQC-------------------RY-IIY--GK---E------------VGES-DLLQLQGVICFN------------EKIRESAVRKKL--------------PG-CHIEIA-----------KV--LPA-AIE---------------YCKK-------------------DGD-------WTERGDSPMTPKEK---------GALEK-----------------------------RKWDEIRVAC--EEGRFEDLPD------------------------------DIRYK-----------NLRL----------------------NKMHRCEALRSRE-----------------------------------------------LEDSEAEA------------------------------------QHLWYWGEA-G---TGKSRKAR-------EDH-----------------PRAYL------------------KMC--------------NKWWCG-----YT------EEETVLIEDF-------------------DKKHD--VLGHHLKIWGD--------RYPFLAEL--KGDTMKIRPKQ---------IIVTSNYH-PSAIWF----------DEET-------LLPILRRFKCV
>LSaCM12
GIFWL-L-TIPRA-----------------DWEDPGELPEWASW------------------IRG--QA---E------------VGEG-GYDHWQVIVAFK------------TKKSLQACKLLFTNT--------------THAELS-----------RS--AA--AAD---------------YVWK------------------DDTAVPDT---RFEYGAKPIRRNA----------KVDWE---------------------------------AVWTAA--KSGCLDKIPA----------------------------SIRVQSY----------SSIRR----------------------IECDYSRPVPMER-------------------------------------------------------------------------------------------QCHIFWGPT-A---TGKSRRAW-------SEAG----------------SDAYP------------------KDP-------------RTKFWDG-----YQ------GESNVVMDEF-------------------RG-V---IAIGNLLRWLD--------RYSVRVEI--KGSSRVLLCKS---------MWITSNLP-PEQWWPDL--------DAET-------FAAFRRRVKVT
>LSaCM18
NRAWC-Y-TLNNY-----------------TEEERDSLRSLKC----------------AY-QVF--GY---E------------RGAA-DTPHLQGYVQFA------------HQKTLSAVKKLL--------------PR-AHLEER-----------RG--TIDQAVE---------------YCKK-------------------DGD-------FEEYGKKPMSQKEK---------GKEEK-----------------------------NRWKRILEKA--DEGDEEWLRE--------------------NEPN-----VAFKHM----------ATFRS-------------------------HKKPRVGTLQ---------------------------------------------------YEET------------------------------------PHEWWVGPT-G---TGKSRKAH-------EEY-----------------PNHYA------------------KEK--------------NKWWCG-----YT------GQETVIIEEA-----------------DPKTME---HLAARLKVWAD--------RYPFPGEI--KGGRIEGIRPLR--------VIVISNYT-IEECFA----------NQND-------VEPLRRRFKEV
>LSaCM20
TKYWC-F-TWDTN-----------------ISQKKLPPVADLINFLNNISET----------AIF--QE---E------------CGTIKGKVHYQGTLTLI-----------GPRQSKISVLRLFERRFKGVSG--------LTLSRS-----------YS--NQA-SED---------------YVTK------------------DEG--------RIS-GPYFC--------------GKKEK------------------------------FSMEYSTT---KLTAWQQDLF----------------------------DFLTKAT-----------KIKY--------------------------------------------------------------------------------------FRDR------------------------------------IVIVVQDEKGN---SGKSFFLK-------WLAI----------------GQKVL------------------NSK-----------KLPVTSVDRLMSAV-TKV----TADSKRI-DL-------------FTINLTRSKGED-QSYKDLFAAIE------EIKDGYIVDA--MYGNYKEAIFDPPIV-----VIFTNLIIDGKLSESLSP-------DRWL-------KLTIDNKKNIV
>LSa1LSCO
GIYWL-L-TINQH-----------------EFVPYLPAGV-------------------SY-IRG--QL---E--------MANNQGADTGYLHWQLLVVFS------------RKCRLAAVKKLLGNT--------------VHAELS-----------RS--AA--ATD---------------YVWK------------------EDTRVAGT---QFELGAMPMQRNN----------PTDWD---------------------------------TVRNNA--RAGRLGDISG----------------------------DIYVRCY----------NQLKR------------------------IACDHMQADPV-----------------------------------------------------ER------------------------------------EVVCYWGRT-G---TGKSRRAW-------DEAS----------------LDAYP------------------KDP-------------RSKFWDG-----YR------GQEHVVLDEF-------------------RG-G---IDIAHVLRWFD--------RYPVMVEV--KGSSVPLKATK---------IWITSNLP-PESWYPEL--------DDET-------KQALRRRMNIT
>LSa2LSGA
AKSFF-L-TYPRC-----------------AITAETFQLWLESTFTP------------TY-LVI--GS---E------------LHQD-GTPHVHVCFTLD------------TALRTRDE-RVFDFHG----------HH-PNIVRP-----------RA--I-KKCID---------------YVKK-------------------DGN-------FIESGEPPAMK------------RKWSE-------------------------------LQTATTS-----EEFFKTAL-------------------EISPR----DYYLNQE-----------RLEY-----------------------MARKLFKPVVPT---------------------------YVPQWVDFNIPQELSDWIDQRHEVCYRP------------------------------------QSLILYGAS-R---TGKTEWAR-------SLG-----------------PHVYF------------------NGY---------------FMLDL-----IRD-----DVEYAIFDDF--------------------EDW---TTFKQYKQWLG-------AQKQFVCTD--KYRKKVDLLWGKP-------CIILSNEY-P---------------AFRD-------QDWILLNCITV
>LSa3LSWO
NTSCFHL-TYKFH-----------------LPIAIIVEHVVRRINRGQP----------IY-WSI--VH---E-----------SADEEAPYEHTHALFKFA--------TRCDITSERAFDIVHDGIV-----------VH-PHIKSVK----------TGD-HEANTWT---------------YHEK-------------------APV-------NIERFGPGPKIPD----------RTLQA----------------------------------QADSF--KRPRTLLEAC-TANGIEIKSVTDVQAIRRDRPTP----ALYVHQF---------------------------------------PGATWTYKHPT-----------------------------------------------------EF------------------------------------TCLFISGSS-G---MGKTQWAL----------------------------HLFR------------------SPF------------LCSHI-DDLKH--YDET----THDGIVFDDM----------------SFFHLPR---ES-VIHLCDFD---------LDRSIHC--RHHCALIPAGTR--------KVFTSNKR-FEEVF-----------PPDE-------HGAIKRRFQFA
>LSa8LSCO
AKRFF-L-TFPQC-----------------PMDKHQVLLWLTGAHEAHQ-------------AIV--AE---E------------QHED-GSPHLHIYLTYE------------KAKRISHADYFDLGNPENPEQV----FH-PNIQTV-----------KN--MKE-CVK---------------YITK------------------TDKE-------PAQH-NINYRDIIA---------GKSSK---------------------------------FAVIAA--SVMGKSLLEI------------------NDSDPG-----FVLQHK----------RKLEE----------------------YQAWIVMKKPRND--------------------LAAWYPVPVPAFGPEYQLATWLNANLFAQPRRIKA------------------------------------SQLYLFSPP-N---CGKTTLIT-------WLSRF---------------CRIYY------------------MPL-----------------LEDFYDF-YDDD----SYDLVVIDEF-------------------KG-Q---KQIQFLNQWLD--------GQPCTVRI--KGGQRLKTRNLP--------CIILSNWA-LSTVYSAAIEKS----GPDV-------IGPLIARLEIV
>Coral55
SRNYV-F-TVNNY-----------------TTKMLKDFHKVAKSLEKH-----------NY-ICY--GL---E------------EGEK-KTKHIQAYIQLE------------NAMTYSALQKYFSLMKKGKLDK-------FHVERA-----------KG--SLKQNQK---------------YTSK-------------------EGQ-------WFEYGDPKSQ-------------GSRTD-------------------------------LDDLREQL--RNDPRSARSI-------------------MKNDD----LNYQQIR----------YVETV-------------------------TKYLFEHREP---------------------------------------------------DDPP------------------------------------VVLWIWGNS-G---IGKTKKVY-------DEFDH---------------KEIYS------------------VTD---------------YNWLGQD---YF------QQQVYLFDDF-------------------RADD---IPFHTLLKICD--------RYPYTLPV--KGSHIPLKSKY---------IIITSNQS-VLETFTFLP-------PNED-------VEQIVRRVQEF
>LSa11LSMU
AKRWT-F-TINNW-----------------TLADYDKVLEFTTKFEPVF-------------LIC--GK---E------------RGEL-LTDHLQGFVHLK------------SKQRLTFLKANLSE-------------R-AHFECA-----------KG--SDEDNRD---------------YCSK------------EDTEPFIFGTPVKS---CSEKGGGRITAQQVI--------GAAIA-------------------------------LATE------REPFLVIKKN-----------------------------EEFAVP-----------VLRH--------------YASFEKLAASVRRLNALEQLQ-----------------------------SEYKEVRLKVWQQAIINTIQERPHPR------------------------------------TIHWYWEATGG---TGKTWMSK-------YLVAC---------------HSAFR------------------AEN--------------GKSNDIKYA--YA------GEKVVIF-DF------------------TRSQT---EHINYEI--IE------SIKNGCYFNC--KYESGMRIFPTPH-------VFCFSNSP-PDLSKMSADRWHISQIRGLL------LSWSVPLPIPGT
>LSa12LSCO
AYNFC-F-TCNNP-----------------TDAIETYIQSITDVRF----------------IGY--AH---E------------VGEL-GTPHLQGVVVLN------------KKSRLTAVRKIL--------------PK-CHISQM-----------RG--SFAEAWD--------------GYIL-----------TPHAKHNKPEPEV------VYAFGTPPGVR------------GSNTR-----------------------------DVYEEAMAIA--KTGTTEGISA----------------------------QMMLRFG-----------KALH----------------------EVAQKHSPKPPHI---------------------------------------------------DGDL------------------------------------DNYWIYGPT-G---SGKSKTVY-------DKWPR---------------DTLYI------------------KLH--------------NKWWEN-----YD------GEETVYIEDL-------------------GNDS---KLLTHIKHWAD--------RYAFRAEV--KFGSILIRPKR---------LVVTSNHT-IRDSFPTA--------SVAD-------VEALERRFKIQ
>LSa14LSMU
YRRVV-F-TLNNY-----------------TNEILTSICNYAESNC-------------RY-AII--AK---E------------VAPTTGTPHLQGFLHFK------------NPKTHKTLGKVL--------------PG-GHFLHA-----------KG--SDEDSQV---------------YCSK------------------EDPS-------PWEFGTMCHQ-------------GKRSD-------------------------------LDDAILTL-NESGGDLKRVA-------------------MEHAG-----AYVRYH----------RGFAA------------------------YKSLVCATAPR---------------------------------------------------DFKT------------------------------------KLVVLFGPP-G---TGKTRAAY-------ELAG----------------ENPYP------------------KPR--------------GEWWDG-----YC------GNNGVIIDDF-------------------YG-W---LKFDELLKISD--------RYPYRVPI--KGGYENFCSKI---------IIITSNID-ISKWYKF---------DGYD-------PAALYRRCTKY
>LSa15LSWO
STRWA-F-TAYEG-----------------QWHLFETMPPEIAEW------------------GW--QT---E------------KCPDTDRLHYQGYLMLQ------------RQQRLASLVRLL--------------PG-VHFGAA-----------RN--WTD-LVN---------------YCRK------------------KDT--------RVE-GTEQVHR------------TNRIP--------------------------TLFGYAQEVISRL-------------------------------------------PSWD-----------EIRQ-----------------------------------------------------------------------------------DWITKME------------------------------------HVSWML--K-----HGQPDLPD-------PVPR----------------SSIFY------------------VAT------------------SM---------------EAHAY-DL-----------------------------VTKLVGED--------------IQ--KGQIGVEFIVQNP-------LWITT-FK--NQI-----------------------RNMVLRKDFQN
>LSa16LSMUb
EHHFL-N-TRTKA-----------------VHFVSYETSNETVERLASLKT--------DY-MII--GD---E------------HCPTTGRHHLQCYLYTK------------NKITLSTIHKACL-------------KK-CKLFIA-----------KG--TAEQNQT---------------YCSK-------------------EKI-------LYESGTLPSGQ------------GKRTD-------------------------------LDTTRANL--LAGGTLRDVV----------------------------LEATSYQ-----------SVKM-----------------------AEQILKYHEIKR---------------------------------------------------NWKP------------------------------------IVKWFWGAT-G---TGKSLTAY-------DELDK---------------DDTYT------------------AMS-------------TGKWWDG-----YD------AHSCVVIDDM-------------------RRDF---CKFHELLRYLD--------RYPTIVET--KGGTRQFLAKQ---------IIITSCYA-PEDMYE----------TRED-------IQQLLRRIDEV
>LSa17LSMU
ARHWI-V-TQHDI-----------------DAFWRGDPTGHHAI---------------KY-LVF--QV---E------------QGAGTSAWHIQGFIQFK------------TCVRGSVVQRLFGG------------NK-PHVEVA-----------HH--PSQ-ARE---------------YCMK------------------EDTQVTP----PEEFGTWEPTFAQ----------GYRSD-------------------------------LTVAKLQI--RQHGNYRRCL------------------DDDALD----TVTARYP-----------KWVA-----------------------DQLTMVPRPLRP-----------------------------------------------------IP------------------------------------IVTVYYGPT-N---TGKTARCH-------INNPG---------------IHEIR----------------------------------LDNGFIN-----YT------GQSCVLFDEF-------------------DKDP---WPFGTMLKLLD--------RYPFQINV--KNGYSWWEATH---------IFITATEA-PCDWYLGKKGV-----NSDH-------IPQFLRRLTNV
>LSa19LSMU
AKHYC-F-TLNNY-----------------SNNELNIVPTSLGSVG-------------HY--IY--GF---E------------VGAE-GTPHLQGYIELH------------HKMRITEFKKIEGLG------------R-THFEKC-----------KG--SQADNLK---------------YCRK-------------------GGN-------YISNYWEDV--------------QLIVP-------------------------------------------------------------------------------TYYWQLD-----------ILQV----------------------------------------------------------------------------------IASPAHGR------------------------------------HIHWFWESIGG---VGKSSFAK-------YLCSVH--------------NAIYI------------------DEG--------------KK--SDLINIVYNIPNITCR-SIIVI-DV-----------------PRDNGN----TVSY--KAIE------QIKNGMICNT--KYETGMRLFNPPH-------IIIFANMP-PEEHK------------------------LSADRWKIT
>Coral84
MRNFV-F-TLNNW-----------------TEEEEQKLQTWVQESEIV-----------RY-AVW--GR---E------------VGES-GTPHLQGYVELT------------AKRAFNTVRRVLFD-------------R-AHIEKR-----------RG--SAAEAAK---------------YCKK-------------------DGD-------FFEWGKISSP-------------GKRTD-------------------------------IATMRDLA--LKGERDYESL-------------------QQL------PMIMKYP----------RGWQF------------------------AKQVGLARTTT--------------------------------------------------AFRHL------------------------------------NVHVLWGPG-G---SGKTKYVF-------DHHSA---------------EDVYV------------------LDQ----------PAGSQPWFDG-----YD------GQEILLLDDF-------------------YG-W---LKWGFFLKVLD--------GYQLRLPV--KGAFTYAKWTK---------VYITSNVH-PNDWYEKH--------SMAD--------AEFKRRIHEV
>EchinoCV4
AIRWC-F-TLNNW-----------------TDEEYSSIVPIFDATCKL--------------VII--GS---E------------IGDE-GTPHLQGYCEFK------------CKRRPKTLMCG----------------R-IHWEKA-----------KG--DKKQNIT---------------YCSK-------------------EQNV------LFCKGLPKPV-------------KLLTN-------------------------------------------------------------------------------LYPWQKD-----------IEDL--------------------------ILTDPDDRK-----------------------------------------------------IH-------------------------------------WFWDTEGE-----KGKTQLMK-------YLVATH--------------KCLPC------------------VGG----------------KFGDIMNLVFNQDMD--ETTAVLF-NI-----------------PRGHRE--KISYSSLEAIKD----------GMIVNT--KYETGYKLFNSPH-------VIVFANFA-PDTEL------------------------LSLDRWVVK
>LSa23LSMU
MRNVC-F-TLNNY-----------------TEDDCNRLRTLEKGV--------------GY-LIF--AK---E------------VGDS-GTPHLQGYIEFE------------NPRSPGKDWKNFKELMGG-----------CHFERR-----------RG--TAKQASD---------------YCE----------FADYPTCQIKNEE-------VYKFGEISRQ-------------GDRTD------------------------------WAQAVNQII--GEKREVVDVI-------------------MDQPQ-----LLPAIR-----------ALEN------------------------FKKMTIQPIER-----------------------------------------------------EV------------------------------------HVTWLHGSP-G---SGKTRWVW-------DKY-----------------PEVYS------------------KPS--------------GNWWDG-----YN------GEETLLLDDY-------------------DE-D---IPFAELLKVLD--------RYKYRVPV--KGGFVGARWTR---------VFITTNNP-PVSFYK-----------------------YVSNRSALD
>LSa25LSMU
IRNAV-L-TNFND-----------------PMIWEDLSPKL------------------RY-FAY--GV---E------------ICPETKREHFQCFAQAW------------KPMRLTGWKKL---------------PT-AHIEIM-----------RG--NFRENEA---------------YCSK-------------------EGK-------LTEYGEKPNEN------------GKKST-------------------------------LINYKRKI--DEGDSVLGIA----------------EMEDYFP------TYVMYR----------NGLHE--------------------------YKRHVRSKK-----------------------------------------------VQNDRTMP------------------------------------EVYVRIGPA-G---TGKTRWMD-------EKFG----------------LDGWI------------------QAP-----------DNTGKWFDG-----C-------DRDVILFDDV------------------EAGQI---PPLSSWKRLCD--------RYPLQVPI--KGGFITWKPKT---------IVFTSNTH-PKLWWPNL--------SEFD-------VGAIERRITEI
>LSa26LSMU
AKHVF-L-T-YPQ---------------TTLTKEALYEASIRWGCVSG---------------TI--GQ---E------------KHQD-GGLHLHAVFAFD------------RKRHIRDERFFDLEG-----------YH-PNVQSA-----------RN--VKA-VRE---------------YCEK------------------EDPE-------ALRYGAFEG--------------CEKID-------------------------------WKDLLGLA--TDSAHFIKLV------------------TDRDVS-----FCVKHF----------SNVRA-----------------------FAEYTFRSRKED-----------------------FTPQFTDFRNQLRPMQDFHAELLRPSRPRERH------------------------------------TSIVIVGAT-R---LGKTEWAR-------SLG-----------------NHTYW------------------SGA-----------------VDWTRHDN--------HSRYAVIDDL---------------------SL---EYIPRLQQIFG-------CQHNISVSQ--KYKPIMTFDWGIPV------IYLTNDEN-YLEKQ-----------PDFI-------KSWWQNN-VVT
>LSa28LSGA
YKAWC-Y-TFNNY-----------------SDADVERLKGCKDGIEVH---------------VF--GK---E------------VGDS-GTPHLQGFIKFQ------------SRKRAMFVKQLIGGN--------------AHVEYA-----------K---FPDAAIE---------------YCKK-------------------DQD-------YFEYGALIKA-------------GKRCD----------------------------IDDFKSFIATA--RNEKRKIY----------------DSELREEFPK-----LYCRAA-----------RFMK----------------------EYRDDNRCIEPPR--------------------------------VLHPLYEWQSKLNSELAREPDDR------------------------------------SITFIIDELGN---SGKSWYAT-------YYKWNHPET-----------TQIFR------------------PKK----------------VADMA----YELN----ERVRVVFMDC-------------------ARAK---AGEYLQYDFLE------EIKDGMVFSP--KYESRTKYLSNCH-------VVVLMNEQ-PDMTK------------------------LSQDRYVIV
>CEV_Phaeo
----------------------------------------------------------------------------------------------------------------------------------------------------------------RH---LNQSVE---------------YCKK-------------------DGN-------WTEVGECPAEK------------PTQCD-------------------------------LEAFKQSV--CEVG-IFDHH-------------ELQELHSTVWA-----NYRDKF---------CIDYIS-----------------------QHLPRDPIPTHP------------------------------------LRDWQSKLYQKLILAPHPR------------------------------------EIIFVVDSVGN---QGKSWFSK-------YYRSLHEKN-----------TQIVK------------------PCK----------------AANMA----YMIK----EASRVFFFDL-------------------VRSR---KL-YLQYDFVE------ELKDREVVSP--KYHTRLVQLCTTPH------IMVLMNHY-PDITR------------------------LSHDRYVIY
>LSa29LSGA
--------------------------MSVSDDFEAGAEPIQLYGALLEICEI----------FAY--QH---E------------VAPTTGYRHYQGYLELV------------TKNRHTWIQNQLLK------------HG-LHFEYLVGA--------KG--LPKQAWA---------------YATK------------------EDTRADG----PWTFGEPRDS-------------EKANK-------------------------------SWLFVKAI--KSGATDAELC-------------------DSFPG----MMTNSFS-----------NANR-----------------------IRQAYGVQLPEP-------------------------------------------------ERTVPL------------------------------------ELYLFYGPS-G---TGKSQFAR-------DQARLAK-------------MNPYV------------------LPI--------------GK--DF-----WVTPAMC-GKKYYIIDDF--------------------KSN---LGLSDLLRLLD--------TYPVEAPN--KGIASSEFSSLN--------GGVFNNFV-RWPY-------------------------VVDARNYCH
>LSa31LSGA
SQAYC-F-TVNNY-----------------EGLLDWEDLQLAGA---------------TY-LIY--QE---E------------IGEQ-GTIHLQGYIYFS------------TKKSMKQLCALIDG---------------SSVRVA-----------NG--SPQQNTT---------------YCSK------------------EEGRLGG----PYVYGTMPQQVRTTSIASA----ASTAR-----------------------GDKNKKERKGEEFSRA--NSKKNYSAKN-----------------------------FYPPREKEPTCSPSKPIKMPA--------------CPKPNSGTITMPICALSQERK-----------------------------------------IYSELKIKPRNTKP------------------------------------TVLLLVGPS-G---TGKSRTAY-------QLAQFLG-------------LTIYV------------------VPP---------TKGGSGLRFDG-----YN------QQDVCIIDEV-------------------DGSS---FTPTFFNLLCD--------WYEMKVPV--HGTANLQFTSPY--------IILCSNYL-PKYWWKSR--------SRDQ-------VKQTTRRIDIT
>LSa32LSGA
SKRWC-F-TLNNY-----------------SPEEHQALQLAFKASTV------------KY-AVI--GI---E------------KGES-GTPHLQGFVVFK------------KMQRLSALKKLN--------------PR-AHYEEA-----------KG--TSQQAST---------------YCQK-------------------EGI-------FEEFGTCPLEPTAIASNAS----NKKNE-------------------------------QYRKAMDL--AKLGDFSAIE-------------------QEWPG-----LWLRHR---------NAFLSA--------------------------PRDFGIRPK--------------------------------------------------DLDYL------------------------------------PGIWIWGPA-G---VGKSRLAR-------EVF-----------------PLSYE------------------KRL--------------NKWFDG-----YS------AQKAVLIEDI------------------DQSHR---YISHDLKIWTD--------RYSFPAEI--KGGAIQCRPEH---------VLITSQYH-IHDIWD----------DVQT-------REAIGRRCFVI
>CEV_Triops
-RRWV-F-TDNNP-----------------DRSLRYMLM--------------------RY-YVY--GR---E------------RGEG-GTFHHQGFIIFN------------DPKRLAAVKKLL--------------PR-AHWEIA-----------RG--SSRSAAA---------------YCKK------------------DDD--------FTEFGVCPDDG------------GKTSQ-----------------------------LQSFERAFAC--AREGDYDSIP-------------------CDLRV----RYYNTWK-------RICTDYQR-----------------------------PLGDQP-----------------------------------------------------GV------------------------------------IGHWIYGVS-G---VGKSRLAR-------RLY-----------------PGAYL------------------KRI--------------NKWWDG-----YV------GQKFVIIDDM------------------DPSHA---YIAHDLKLWAD--------RYPFPAET--KGAYLNLRPEK---------ICVTSQYH-PD------------------------------------
>LSa33LSGA
CRSIV-F-TCYKR-----------------EAIDDPEAWLRGLQSKCVW-------------VLG--QL---E------------KCPKTQRIHIQGMAYNK------------SDIAWAMLKGESTWKRKCIA------PI-KSIE---------------------------------------YCTK--------------AKSQLAG--------PWEFGDRPAY-------------GQSAK--------------------------TSKLNEKKEMNAT--LLTMTPYEAV---------------------------DEGYISWR-----------DYEK----------------------LKLFQTTYKADKK------------------------------------------IAEHLKRPIDHEM------------------------------------RHEWIQGKS-G---KGKTTKAI-------LEN-----------------PDHYL------------------KTI--------------NKWFDD-----YQ------GQETIIIDDL------------------DPTEA--KWMGGNLKRWAD--------KWPVPVEV--KHGHIVIRPKK---------VVVTTQYM-MEQLWD----------DPAL-------IEALKRRFKII
>LSa34LSGA
RKCWC-F-TLNNY-----------------TDDEYSAIIGRLPDLS-------------RY-YVV--GV---E------------VGDS-GTKHLQGYASFR------------VAKRLNAVKDILS-------------NR-AHCEAA-----------RG--SAGQNRK---------------YCTK-------------------DGD-------FVEGGEVPKTTDK----------VTRND------------------------------LAKQFREAF--AGGMSGVASF------------------ADEQPG----TWFFSGH-----------NLLR-----------------------NTLTLMAPEPRP-----------------------------------------------------DI------------------------------------SVRWIYGPP-G---VGKSRKAH-------EEL-----------------PDAYI------------------KEP-------------RTKWWNG-----YY------GEKTCILDDF------------------GPG-G---IDINHLLRWFD--------RYKCLVEN--KGGMVPLLVST---------FIVTSNFH-PNQIFKFGEE------THPQ-------LPALERRITLE
>LSa36LSGA
KKSYC-F-TLNNY-----------------TDGELELLRVVCSEEA-------------SY-AVI--GR---E------------VGET-GTPHLQGYIRFK------------KAYRFSTIKDRYL-------------LR-CHIEVA-----------AG--DADSNFR---------------YCSK-------------------DGD-------FAEFGERPTS-------------GKSAS---------------------------RADLARSFVSYM--DGRSGMVRFA-------------------HENPG----TWYFSGA-----------TMLR-----------------------NYYALQPAVDRS-----------------------------------------------------DV------------------------------------SVTWIFGDP-G---VGKSRKAH-------ETL-----------------PQAYV------------------KDP-------------RTKWWNE-----YA------LEKDVIIDDF------------------GPG-G---IDINHLLRWFD--------RYKCLVES--KGGMIPLYAVN---------FIVTSNFH-PEKVFSFAGD------PNVQ-------LPALMRRMIIK
>LSa38LSGA
AKNWC-M-TLNNY-----------------DDSEVARFESHMRPWC-------------VY-YIY--GF---E------------RGEN-DTPHLQCFFSLK------------AKKRMSCLKKIF--------------PR-AHFEVKSR---------AS--TMEQASD---------------YCKK------------------EEN--------FIEWGVLPDNSTARGL-------KAISD------------------------------NYEETVELA--KKGDIEAINP----------------------------EHVLKYY----------PTIKR----------------------IAHDNKKMPSDLL-------------------------------------------------WEEGHP------------------------------------PNIWIYGPT-G---TGKSYRAR-------AILQENF-------------GQFYS------------------KMA-------------QNKWWDK-----YD------GEEGVLIEDM-------------------DILHN--YMGPYMKIWAD--------KYAFPVEV--KTSGDRIRPKV---------IVVTSNYT-IEQIWP----------DRST-------HGPISRRFKVI
>LSa39LSGA
NRNFV-F-TWNNY-----------------TEDSEQFLRSRVDEGVI------------KY-VGY--CK---E------------IAPSTGTPHLQGFCSFE------------NKKSVQQVRVILVG---------------CHVETM-----------LG--SISQNED---------------YCSK-------------------AGE-------LINYGVQPVTNDNK---------GRAEQ-----------------------------LRWQRARESA--KLGQFDDIDA----------------------------DIFIRCY----------STLKR----------------------IRTDYTAKPPPED------------------------------------------------------V------------------------------------TCYWIYGPT-G---TGKSH-SV-------ETTF----------------PLCYK------------------KNM------------DDPKWFDG-----YQ------GEETVYLEDI-------------------DKYQV--KWGGLLKRLAD--------RWPLLVNT--KGSMQYIRPKR---------IIVTSNYN-LDEIWS----------DSGT-------LDPLLRRFTVI
>LSa40LSCO
SRTWC-G-TLNNY-----------------SQGEYEFLVQEFNKVASW-----------EY-WII--GK---E------------KGQE-GTPHLQMACSFT------------RAQKLNYLKQNLS-------------VR-AHWEIT-----------KG--TLDQNRV---------------YCMK-------------------EGD-------YTEGGAPPVKKQ-----------GKRTD-----------------------------IEMAVETLKA--TGGDVQEMAL--------------------THPE-----AYVKYS----------SNFEK----------------------LAQRYQKKMRSSG------------------------------------------------SGYVHDR------------------------------------RVIWIYGPS-G---TGKTRYVH-------EKELI---------------SNLWI------------------SGR-------------DLRWWQS-----YD------MEPAVLFDDF-------------------RGDF---CKYHELLRILD--------RYQCTVEN--KGGSVSLQNVKR--------IWITSCFH-PRHVYD----------TRED-------IEQLIRRIDKI
>LSa35LSCO
LRRFC-F-TINNY-----------------TEALYDELLAFAVTTVW---------------FVV--GK---E------------VGEN-GTPHLQGACILN------------NQLSFNSLKKMDCF------------AR-AHIETM-----------KG--SPQDNLV---------------YCTK------------------EDTN-------AYVYGTLPEP-------------GKRND-------------------------------LHEAVEKV--KEGATLRDLA-------------------LGDGG----PAVVKFH----------KGLTV---------------------------LRSLCSTP--------------------------------------------------RADPP------------------------------------TVVWIYGPT-G---VHKTRCAL-------EFGKILGAASGSSEA-----NSVWI------------------SGG-------------GFRWFDG-----YD------GQPVAIFDDF-----------------RAKQLTGA-GGFTFLLRLLD--------RYPISVEF--KGGFVNWTPRI---------IFITTPHD-VATTFAKRSQH-----IPED-------IAQLDRRINKV
>LSa41LSCO
GIFWL-C-TIPSP-----------------NEVCAQLELGTLPVGLEWGCQF----------CKG--QK---E------------RGSGTGYEHYQLVAAFA------------KKVSLPGVVGMFG-------------RG-THGELS-----------RS--EA--ANE---------------YVGK------------------EETRIGT----TFELGAKPIRR------------NSKTD-------------------------------WESVWTAA--KSGDLSAVPA---------------------------NVRVVNYH-----------ALRA-------------------------IRSDHAVPVG----------------------------------------------------VER------------------------------------TVHVFWGST-G---TGKSRRAW-------EEAG----------------IDAYT------------------KCP-------------RSKFWDG-----YQ------DQQHVVVDEF-------------------RG-G---IDVAHLLRWFD--------RYPVRVEI--KGSSRPLVANT---------IWITSNKD-PVEWYPEL--------DLAT-------LEALLRRLTIV
>LSa42LSCO
GKSWC-F-TIHSRGEGDDCDWLLHPIGTAEPPSAFWDDDPFEWPGCVV--------------MIF--QM---E------------RCPETGKLHLQGALQLD------------KQQRLSFMKKLH--------------KT-AHWEVM-----------KG--NWTQSIE---------------YCSK------------------SETKVNG----PWEAGDRPKM-------------GQRTD-------------------------------LETIGKMV--KENKTNLELV------------DTLGAGVSKFQK---HISFLRFT-----------------------------------------YSEKDSDRQ---------------------------------------------------ATGV------------------------------------KVIVLYGPT-G---TGKTY-AA-------VNSLTG--------------GRAYH------------------ILN-------APSQKATKLWFDG-----YE------NQKVLVIDDF-------------------DG-S---VEFRYLLRMID--------VYKFPAEV--KGGMVWGVWDT---------VIITSNVH-PASWYTGV-----------D-------TSPLKRRIAEI
>LSa43LSCO
SRCWC-F-TVNFK-----------------YLNDYEAIDPA---------------------AVW--QH---E------------VGEG-GTEHLQGYVNFA------------KPKRMGALHKLSGM---------------ARASVRPR---------AKLATKKDNLV---------------YCTK------------------EEGRLDG----PFYFPSKEKVEAYCKVEN-----GQRTD-------------------------------LALISDQV--ARGLTDKEIA-------------------EINPI-----AILKYQ----------KGIDH------------------------LRIAITDTSRL---------------------------------------------------GDEV------------------------------------DSMVFVGPT-G---TGKSYRLN-------RDYPEG--------------PEWFW------------------VSP--------------GKWFDG-----YQ------GQPGLVFDEF-------------------RDNW---YPYQFLLRLLD--------TKPYRVEK--KGGHLSMRAHR---------FRFSTNIH-PMHWYQGVVK------PAWE-------ESPLKRRLPYI
>LSa44LSCO
IRYYI-L-TIPHY-----------------AYTPFLHTSC-------------------NY-VRG--QL---E------------QGAS-GYLHWQMVVFLK------------SPQRRSFVKKLYGDE--------------AHIEPT-----------RS--AA--AME---------------YVWK------------------QETSVPNT---QFELGSLPTSR------------CSSKD-------------------------------WDAIRSSA--VEGRMESIPS----------------------------DVYIRCY-----------NSLK----------------------------RIAVDHS------------------------------------------------KPVCIER------------------------------------KIIVYYGPT-G---TGKSRRAW-------DEAG----------------FDAYP------------------KDP-------------NTKFWDG-----YN------GHKNVVIDEF-------------------RG-I---INISNVLRWFD--------RYPVLVEV--KGSSAVFKAEN---------IWITSNLH-PDDWYPEL--------DPAT-------KLALKRRLLIV
>CEV_Ephydr1
GKWFM-I-TLPEQ-----------------DADFLQNYQLPAPI---------------QY-IKG--QK---E------------VGETTSYRHWQIVVCMK------------RNCRVSALKTLFGQ-------------R-AHVELT-----------RS--PA--ALA---------------YVWK------------------EDTRIPDT---QFQYGTQPMNP------------AKKTD-------------------------------WEDVWIKA--KEGNLESIPA-------------------HVLVR-----SYNQLK-----------SIAK------------------------------DNMKP--------------------------------------------------TAIEK------------------------------------QVVVYWGPT-G---TGKSRRAW-------DEAT----------------FDAYP------------------KDP-------------MTKFWDG-----YS------GQLNVVFDEY-------------------RGDI----SISHLLRWFD--------RYPVCEVA--KHGATILKCNK---------IWITSNLH-PEDWYPTL--------DRET-------KAALIRRLNII
>LSa45LSCO
GKQFF-L-TYPQC-----------------QHSAAELAAFLTSVATC------------TY-YIV--AE---E------------KHED-GTPHLHACIQYV------------ETLRGGV-RLLDFNG-----------HH-PNKQDP-----------RK--FEA-CKQ---------------YCRK-------------------DGN-------FIE--------------------GPPEA---------------------------------IIRAA---AAGLAPSDIV-------------------KTFTD----KALWFDW-----------CISK-----------------RITHGYAEWYWNSTREHD----------------------------LTINEDTVVAGQMCESLAGYAFNRDQH------------------------------------RVIVLKGES-G---CGKTTWAK--------------------------------------------------THA-------PKPALFVSHI-DSLKR--FQPG----FHKTIIFDDV-------------DFNHYPRTGQ------IHIVDWEN----------PRAIHV--RYGTVEIPAGTF--------KIFTCNFD-PLTL---------------T-------DDAIRRRVKVV
>LSa47LSCO
STHWC-F-TVHRP-----------------QRRPAVLPESC------------------QY-LVF--QI---E------------KTAQ-GKRHVQAYVQFP--------VRTRGTTVSSLAKRIFGGE------------P-SHNEPA-----------KG--SDQENEV---------------YCTK------------------EASRLEG----PWRYGERVPHAGKK---------GGRSD-------------------------------LLKLKDNV--DKGATELALF-------------------EQQFG-----DMVRHH-----------RAIG----------------------------HYRYLKF-----------------------------------------------NVERHWET------------------------------------IVILIVGPT-N---TQKTFLSE-------VLARSGYFG-----------KTVWR------------------APE----------SKGSGMYFDG-----YN------GHECVLWQDF-------------------DGGS---CKFGTFKNLIQ--------GTPTNVPV--HGAASIEWAPRV--------MILTSNYL-PKYWWKSHQ-------GAND-------LAAIYKRVHVI
>LSa48LSCO
ARNWI-F-TDNNP-----------------EHDEPSWTDTV------------------KY-AIW--QK---E------------RGEN-GTEHLQGYVEFE------------GPKSLTYCKTVL--------------PR-AHWEIR-----------RG--TQQQAMD---------------YASK------------------EATRIGG----PWTHGVLTVNAQ-----------GTRND-------------------------------LLALKQAL--DEGTSMKQIA---------------------------QEHFITMN-----------KAHK--------------------------WAYLYRSLT-----------------------------------------------MGQRDWIT------------------------------------RVYILIGPS-G---CGKTTFCK-------RNC-----------------KDAYW------------------KLQ----------HSGNNEWWDG-----YD------GQRDVVLDEF-------------------YG-W---IKWNTLLRLID--------SSPLRVEI--KGGSTQFIARR---------LFITSNRD-IDSWYP----------NIMD-------KSALDRRIREF
>Termite7
NRFWI-F-TLNNP----------------KSLLDFDLWKNVRFA---------------TY------QM---E------------VGEN-GTPHFQGYVEFT------------RTTRLAAIKKLPGG------------KR-MHLETR-----------RG--TQDEAIA---------------YANK------------------EETRVDG----PWSFGEKSGGS------------GSRSD-------------------------------LLAVKKSI--DEGMRGKDLW-------------------DSHFV-----AMVRYH-----------KSFD-------------------------LYRTISVRPG---------------------------------------------------HRQI------------------------------------LVSCYGGPT-G---VGKTLSAT-------LAY-----------------PDAFM------------------LSS------------TMSGWWDG-----YS------GQETVIIDDF-------------------YG-W---IKFHEMLRILD--------VYPVQVNC--KGSTQQLLARR---------IIITSNLP-CDLWYKK---------AGLY-------WNSLLRRINNF
>LSa49LSGA
GHWFI-G-TCRDL-----------------DWDGRDHPQFI------------------SY-GKG--QL---E------------LSES-GFRHWQFVVQCK------------DSTRIAKLKKWL--------------PT-CHWELT-----------RS--ES--AID---------------YVWK------------------EETRIEGS---QFEFGVRRLRR------------NAATD-------------------------------WDVIKQRV--LAGSVTSDDI---------------------PAD-----IFVRYY-----------SQLK---------------------YNPFYYRSIAKDYS------------------------------------------------RPAAIIR------------------------------------SCVVYWGPT-G---TGKSRRAW-------SEAT----------------TAAYV------------------KDP-------------LSKWWEG-----YQ------GEISVIIDEF-------------------RG-I---IQPAHLLRWLD--------RYPVSVEC--KGGSTPLRAQR---------FWICSNLH-PSQWYPEL--------DGAT-------YSALERRMEIV
>LSa50LSCO
SRGWC-Y-TANNY-----------------TKEEYESLEKYDC----------------GY-HVM--GK---E------------VGEQ-GTPHIQGYIEFT------------NAKRFDTLHADF--------------PK-IHWEPR-----------KG--TQQQAID---------------YCMK-------------------GGD-------FVEIGTKKDQ-------------GKRTD------------------------------------IEA--VIKDINDKVF-----------------SPNNHAV-----AYIKYA----------KGIDC-----------------------YANYKLLPRTVK------------------------------------------------------P------------------------------------TVEWRYGLT-G---SGKTREPY-------ERHI----------------NSVYI------------------KDG--------------TMWWNN-----YT------QQEAVIIDDF-------------------DGHW----PYRDFLRLLD--------RYPYQGQY--KGGYVNISSAY---------IYITCEFS-PETFW-----------RGNE-------LAQVIRRIDTI
>LSa51
ARHLE-L-TYSRC------------NATVEDITEFLETTVASSAQCHSW--------------FA--AR---E------------YHQD-GVPHYHILVKFN------------KRRTFRNSREYDFNG-----------HH-PRIKPV-----------RN--VHD-YFR---------------YIS-------------DPSKPSRDTT-------FASTGWMDPIPRDGARGGGR---GRRDD------------------------DLGGDGCTWGDIVRA--DGKDEYFTLL------------------KLHKPR----DYCLNLQ-----------RLEY-------------TASRLFTAITPYVPEYEYDTFN------------------------------------VPEELHEWATVGRHLQPRP------------------------------------KSLIICGPS-R---IGKTEWAR-------SIG-----------------LHTYW------------------YGQ--------------CNI-DS-----WND-----KMEYLIMDDF------------------SPEIT----KYLPLWKGYF------GAQKELNVTQ--KYRGIYTKLFRVP-------VLWLCNQI-PILKDW-------------E-------QEWLNMNADTY
>Apteryx
ARHWC-F-TLNNP-----------------DDEPDLSDTNI------------------QY-AIY--QM---E------------IAPHTDTPHFQGYIILF------------KKQRLAWVRAVL--------------PR-AHWEIA-----------RG--TPSQNRD---------------YCTK------------------PDTRIGE----PSELGLFPEDAGQ----------GSRTD-------------------------------LQAVHFAL--QHGLTNKEYA-------------------NQYFS-----TWIRYP-----------NLID-------------------------TFAQSNIVPR-------------------------------------------------TGDEEI------------------------------------ECILIIGPP-G---TGKSRYAE-------RLARSYNV------------GEFFR------------------KQR--------------GKWYDG-----YL------GERVIIFDDF-------------------RGSS---LSFTDFKLLVD--------RYALRVEV--KGRYVNMAATK---------FIITTNLS-PDAWWGEEV-------TGPE-------FPAISRRITEV
>HSmaco1_11
PKWYD-I-TVSAD-----------------KVPEKTMVEWLEKY-CE------------RY--AY--GR---E------------TGEN-GYKHYQVRLVLK------------VGADISEMRKVWSAFG--------------HVSCT---------------SVR-NFD---------------YVLK-------------------EGD-------FVCSWIKVPDAIR----------NAQLK--------------------------------------------------------------------------------AWQQHL----------VDLKQ-----------------------NDREVDCIIDVR-----------------------------------------------------DR---------------------------------------------GN---TGKSFVTK-------YMCMKNM-------------AINIP------------------SGL--------------TGK-DIMRM--CMKR----AKLGTYIFDI-----------------PRAGSK---QA-KETWSAIE------SIKNGYMWDD--RYTWEEMWIDSPR-------VFVFTNEY-PKYDL------------------------LSEDRFRFW
>Smaco_SF5
TNVYM-I-TMPRK----------------GYSGFIAIMRFFRKFDVHKW--------------IV--SP---E------------KGAQ-GYEHWQIRFRCG-------------------LTPENAMIAW---------RQ-WVCNGFNM---------LE--ASDNGWE---------------YEGK-------------------EGK-------FLASWDSKGARSVRF--------GKMEW-------------------------------------------RQEATVLR-----------------------------ARATND--------------------------------------------------------------------------------------------------------R------------------------------------EIVVWYDPKGN---SGKSWLVG-------HLVET---------------RQAYY------------------VPPYLATVESMIKTLASMVKADRENG---NP-----PRPLVVI-DI------------------PRSYK---WK-NDMYVAIE------AIKDGIIVDP--RYSATVENVKGIG-------VIVITNEK-PQVGK------------------------LSADRWDIV
>Asterias
SRNWI-F-TINNE-----------------LIWKPENHLI-------------------KF-VVY--QL---E------------EGEKEKVPHIQGYLELK------------QPRALSWMKKLN--------------SK-AHWEIR-----------KG--NRVQALQ---------------YVTK------------------EETRMDAPW--ILNCGQWSQYDASTWT-------RVEDW------------------------------LNTVIPGVW--KDGSKSTKSIRLSEIKSKLDDGCSSEVIADNYFE-----DWVRHY-----------RAFE-------------------------KYLLIKSKPR---------------------------------------------------DYPV------------------------------------RVVVVIGPT-G---TGKSRFCM-------EQY-----------------PDAYW------------------KQR--------------SQWWDG-----YV------RHKTIILDEY-------------------YG-W---LPFDLLLRLCD--------RYPLMLET--KGGQCNCEANT---------IVITSNNR-PDSWY-----------KNCY-------FPAFERRVDTF
>CrabI0004A
YRRYC-I-TINNE-----------------SDNKRILGLFLEDGIKK---------------GVI--GV---E------------TAPTTGTKHLQGYIEYP------------TQRDWSSIKKVC--------------PN-AHIEAA-----------KG--TSRQNYE---------------YCTK-------------------EGN-------FVVHGHFET--------------GKRKR---------------------------RDYSLSEYVKQV-----LQDELPN---------------------DST-----FIRNYE-----------KIQT--------------------HAKLVSSRQEKVRLF------------------------------GELSCCKVTSWQRKAIESLFLQGKR------------------------------------EVLWIYESVGG---KGKTFLAT---------------------------ILEVV------------------YGF-------TRFDGITKSR-DIALL---IPP----IPKGFVF-DV-------------------TRDD---AS-NFSYNTLE------QVKNGYVMSG--KYGGSQHLFRPVP-------VIVLSNFE-PIRSSLSEDRWK----VWNI-------ENASNEKKEDL
>Aiptasia1
--------TSSSF-----------------SSFSHDAHISIRTVVFHRQ----------WY-LVV--GR---E------------IGES-GTRHLQGFVIFH------------QVQSRAAVSGYI--------------AR-AHLEPA-----------RA--SSVQASD---------------YCKK-------------------DGD-------FDEYGVCPRS-------------GQRFD-----------------------LQALLKWGDDFIASHK--RAPTAHECAV--------------------EQPA-----AYLKYP-----------RLIS-----------------------LFQARAPPPDFG-------------------------------REGERRPWQHELEDELEGPCENDR------------------------------------RVTFIVDQVGG---AGKTW-FQ-------QWFLSKNPA-----------RAQIV------------------SIG--------------KRD-DVA----HTIDE---TKEVFFF-AV-------------------PRGQ---ME-FLRYEILE------MLKDRMVFSP--KYASRMKFLSVVPH------VIVFSNEL-PDMNK------------------------MSLDRYYIK
>Aiptasia2
SARWC-F-TVNNP-----------------TDADASAIAEGDGPLT-------------RY-LVV--GR---E------------IGES-GTRHLQGFVIFH------------QVQSRAAVSGYI--------------AR-AHLEPA-----------RA--SSVQASD---------------YCKK-------------------DGD-------FDEYGVCPRS-------------GQRFD-----------------------LQALLKWGDDFIASHK--RAPTAHECAV--------------------EQPA-----AYLKYP-----------RLIS-----------------------LFQARAPPPDFG-------------------------------REGERRPWQHELEDELEGRCENDR------------------------------------RVTFIVDQVGG---AGKTW-FQ-------QWFLSKNPA-----------RAQIV------------------SIG--------------KRD-DVA----HTIDE---TKEVFFF-AV-------------------PRGQ---ME-FLRYEILE------MLKDRMVFSP--KYASRMKFLSVVPH------VIVFSNEL-PDMNK------------------------MSLDRYYIK
>SeaSq1
HKSWF-L-TLNNW-----------------TETEYKILQQLHGV---------------TY-SII--GK---E-------------GKE-TTPHLQGVVTFQ------------KATRIAALKKIL--------------PR-VHWEIP-----------LN--LDA-SRN---------------YCMK-------------------EGD--------YEVTDHRHQ-------------GRRSD-------------------------------IAEAVGMV--TDGKHMMEVA-------------------EAHPV-----TYVRNF----------RGLAA--------------------------LQGILERPR---------------------------------------------------TWKT------------------------------------RVHVHWGPT-G---TGKTYNAH-------AQLKQLFPL-----------ERPYV------------------WTP------------AMENWWDG-----YS------GQSGVILDEF--------------------RGQ---LPFATLLNLLD--------EYEMIVPI--KGGSRQWKPHV---------IFITSPLE-PRSWYETGK-------AADS-------VEQLLRRIDII
>SeaSq2
AKNWV-Y-TLNNP-----------------TGDEISKAEGLFLSTPGV-----------IY-HVF--GK---E------------TGDS-GTFHLQGYVIFS------------QRKRLGQLREIF--------------PR-GHFEVS-----------RG--SPHQASD---------------YCKK-------------------EGD-------FKEFGSLPPQAQ-----------GKRTD-------------------------------WERLREYV--EQLGRRPL-----------------------ERD-----LILEFP-----------NLVG---------------------ASYNISHDLHPQKR---------------------------------------VANGSGKPTPRIPRQP------------------------------------AIEFIVDPEGN---SGKTWFCQ-------YMITQHPD------------SVQYL------------------RIA--------------KRD-DLT----FAIDE---TRTIFLF-DV-------------------PRGQ---ME-FLQYNVLE------QIKDRLIFSP--KYSSTLKILTSNVH------CVVFSNEE-PDVSQ------------------------LSSDRLRVV
>Littorina
GKRWC-F-TLNNY-----------------TEAEKDVVVAGLIGKEPVFA-------------KV--GA---E------------VGDS-GTPHLQGFVHLK------------ERESLGGVKKILG-------------NR-CHLEMA-----------RG--TDIENDE---------------YVSK--------------------GSI------VVELGAPVEGATEKGG-------GDTGY----------------------------IMARAAAQQLA--DGGDLCAIAE---------------------DPE-----LWKSYC--------QHGRAIE-------------------KLAEATRKSKQHQLAA-----------------------------DSLGDPILQAWQRTLLRHVLGEPDMR------------------------------------KIHWMYDLVGN---MGKTWMSK-------YLCAK---------------HGAVR------------------FEN--------------GKSADIKYA--YN------GERIVIF-DL-------------------SRSQ---ED-HFNYEVLE------SVKNGIMFSP--KFDSKMKVFAVPH-------VLVFANWG-PEESK------------------------LSRDRWDVK
>BlueCrab
AKRWV-F-TLNNY-----------------EQLSRSTDVVTL---------------------IY--GR---E------------VAPGTGTNHLQGMIIFA------------TRKRLRQIRNYPPF------------QR-AHLEVM-----------RS--TPARARE---------------YCIK-------------------DGD-------FVEYGEPVEENRQ----------GRR-N--------------------------DIHDIIAWLDLFI--EENNRPPT----------------QEEVAQLQPI-----AMLRYR-----------NFMD----------------------LARLRAPQPQLIR--------------------------------NGVAREGWQMDLEHALDGDAPDR------------------------------------HILFYVDPAGG---NGKTWFQQ-------YLLT----------------------------------------------------------------------------------------------------------------------------------KYPRRVQI--LGTGNFADCAYAVDESK---DIIIS----PEMTL------------------------WLPAIWLSV
>CalliI0056
------M-TIYRE-----------------QSSAADWERLKDKL---------------TY-FAY--AE---E------------TCP-TGRWHMQAYAYSR------------RAMRHSAWRKLF--------------PK-IHIEKM-----------RG--SFTDNEN---------------YCSK-------------------EGQ-------LIEFGERPRQ-------------GERSD-------------------------------LQEFKFRL--DRGDKPLDIA-------------------YEDVS-----MFNAVG-----------RMHR----------------------FAETYSQYIRYRQ-----------------------------------------------IKDNRDAP------------------------------------EVYLRIGPA-G---TGKTKW---------LDDTYGTAG-----------YTIAP------------------DNL--------------GRWFDK-----C-------DCDVVLFDDV-------------------EAGQV--PPFSLWKRLCD--------RYPIQVPV--KGGFIWWKPKV---------IVFTSNQA-PSKWWGEL--------DELN-------KGAFDRRVTSI
>Shrimp1
VKRWV-A-TVNNP-----------------TQQESQTLRDAIEAQT-------------SY-AVI--GR---E------------VGES-GTPHLQCFFIFN------------NRLRLRQVKAVPGL------------QR-AHLEPA-----------RG--TSAQAAN---------------YCKK-------------------DGD-------FDEYGELPNS-------------GPKTT-----------------------------IFEAFRDWYK--DQPGVVTE-----------------RDILDHHPS------ILRYP-----------HFIE-----------------------VCHRQYGRRPTL--------------------------------VEGQLRNWQLELSNMLDEEPDDR------------------------------------KICFVVDEEGN---KGKSWLTA-------YWYSNRS-------------DVQML------------------SIG--------------KRD-DLT----YAIDV---SKRVFVF-DI-------------------NRGQ---ME-YFQYSVVE------SLKNRMIMSN--KYKSVTKIIPHKVH------VIVFCNEE-PDRT-------------------------AMTRDRYQM
>Shrimp3
AKRWV-F-TLNNY-----------------SGADEQLLEQLSRSTDVVT-------------LIY--GR---E------------VAPGTGTNHLQGMIIFA------------TRKRLRQIRNYPPF------------QR-AHLEVM-----------RS--TPARARE---------------YCIK-------------------DGD-------FVEYGEPVEENRQ----------GRRND---------------------------IHDIIAWLDLFI--EENNRPPT----------------QEEVAQLQPI-----AMLRYR-----------NFMD------------------------LARLRAPQPQL------------------------------IRNGVAREGWQMDLEHALDGDAPDR------------------------------------HILFYVDPAGG---NGKTWFQQ-------YLLTKYP-------------RRVQI------------------LGT--------------GNFADCA----YAVDE---SKDIFFF-NV-------------------PRGG---ME-FFQYRLAE------SLKDRLVFST--KYASGMKILHKVPH------VVVFCNEA-PDMTK------------------------LTADRIIIH
>Snail
AKRWV-F-TINNW-----------------TAAEQQALIDSSDNF--------------DY-LCF--GR---E------------RGDN-NTPHLQGYVILK------------TKLRLNNVKALPGF------------RR-CHLEVS-----------RG--TPQQAAD---------------YCKK-------------------DGD-------FEEFGELPKGQ------------GKRSD----------------------------FENLKEWIKSL--DHWPDDHEIA-------------------EEYPS-----LWGRYR-----------SACE-----------------------SFRQLFGKPIEV-----------------------------VDPTTFEPRVWQQRIIDICNGEPDPR------------------------------------KVYFVVDENGN---TGKSYLSA-------YLISKFPD------------EVQIL------------------SVG--------------RRD-DLA----HAINP---RRSIFLF-DV-------------------PRGG---ME-YLQYTIFE------QLKNRTVFSP--KYNSITKILRKLPH------VIIFSNES-PDRNK------------------------MSHDRYHVT
>HerCrab1
AKQWC-F-TLNNY-----------------TPAELTAIVDSAGNF--------------DY-LCF--GR---E------------RGNN-NTPHLQGYLILK------------EKKRFSYVRQLAGLE------------R-AHWEKKSP---------RS--TPKQASD---------------YCKK-------------------DGD-------YDEYGELPTKKQ-----------GQRTD------------------------FDELKEWIKEQ------DHRPTDREVA-------------------EEFPS-----LWGRYR-----------SACI-----------------------SFLDLFSPHPTL--------------------------------VQGTLRPWQEDLNTRLSAPPNDR------------------------------------DVMFVVDENGN---SGKSWFIR-------YLMTERPD------------DVQML------------------SIG--------------KRD-DLA----HAIDP---AKKIFFF-DV-------------------PRGG---ME-FMQYAVLE------QLKNRLVFSP--KYESRMKVLHHIPH------VVVFCNEE-PDRTK------------------------LSRDRFRVT
>HerCrab3
SKRWC-Y-TLNNY-----------------SEDDVVTMKAVPT----------------TY-HVL--GK---E------------VGTN-GTPHIQGFLTFK------------SNKRLSAMKKIN--------------AR-AHWEVA-----------KG--TSKQAAD---------------YCKK-------------------DGN-------FEELGSVPSQ-------------GKRTD-------------------------------LEDAAVMI--TAGESLKRVA-------------------EEHPT-----VVIKYH----------KGLSA-----------------------LKSLLSESRETD-----------------------------------------------------DV------------------------------------RGIWLHGPP-G---CGKSHLAR-------TVS-----------------P--YL------------------KAQ--------------NKWWDG-----YA------NEEYVLIDDF-------------------DKGGK--CLGHYLKLWAD--------KYECTGEI--KGATVALNHRK---------FIITSNYH-PDEIFDD---------DSVL-------LEAITRRFSIR
>FiddCrab1
SRKLV-F-TLNNY-----------------QKEDINLIISYFESSAQKW--------------VF--GE---E------------VGES-GTPHLQGYCEFK------------NQKEWKQITDKCSPL-----------KR-AWSTSA-----------RG--SLDDNVK---------------YTTK-------------------DG--------KIYYG------------------GFK-------------------------------------------IEKCNYKVEI------------------------------------------------------------------------DLYDWQKEIMEIL------------------------------------------------EQTPDDR------------------------------------TIHWVWEPKGG---IGKTTFQK-------YIFTHMG-------------GVCVL------------------SGK------GSDMKHGVVSYIND-----HGE-----TPDIVLI-NI-------------------PRSS---AE-FVSWSGIE------EIKDMFFYSG--KYEGGQVCGMSPH-------VLVFANTE-PPEGV------------------------FSKDRVK--
>Shrimp4
ARWWL-L-TIPED-----------------DWNPPADLPAGVAH------------------LKG--QL---E------------SGAEGGYRHWQVMVSFT------------TQVRLPAVKALFS-------------RT-AHCEPS-----------RS--DA--VDK---------------YVWK------------------EDTRVPGT---QFELGRAPVKL------------NSKPD-------------------------------WDAIWDAA--KAGNIEAIPA----------------------------GIRVRSY----------ANLRR----------------------IRSDHAVALPVER-------------------------------------------------------------------------------------------SCRVFVGPT-G---TGKSHRAW-------SEAG----------------MDAYP------------------KDP-------------RTKFWDG-----YR------DQLHVVIDEF-------------------RG-G---IDIAHLLRWLD--------RYPVNVEI--KGASMPLAAKG---------IWITSNLA-PNLWYPA---------PQHT-------ATLYHPGIRYW
>Amphipod
SCRYC-F-TVNNP-----------------TVQDRERLDLLADSC--------------NY-LVY--GN---E------------IGSS-GTPHLQGFVIFP------------KTKRFNAAKIAIGNT--------------AHVECA-----------RG--SSVQAAT---------------YCKK-------------------DGD-------FREFGELPSSQ------------GKRTD-------------------------------WDIY------RDWVTDLGRV------------PSKKELVLAFPG-----FYARYR-------KACFEYAE----------------------ALTPPPILTQSEP------------------------------------RFGWQTRVDGIINGEANDR------------------------------------TIHFVVDPEGN---AGKTWFCS-------YALTKWPD------------KVQVM------------------RIG--------------KRD-DLA----YAIST---EKSIFLM-DV-------------------PRNQ---MT-FLQYSVLE------MLKDRMIFSP--KYESSFKILQYVPH------VIVFSNEQ-PDTSA------------------------LSADRINII
>Clam
AKRWC-F-TINNP-----------------TPAEEESLFLHGTNIDHPPCDF-------KY-LVF--GR---E------------TGES-GTPHLQGYFELV------------KKLRIHQIKGTLGFE------------R-SHLEVA-----------RG--TSLQASD---------------YCKK-------------------ENA-------FEEFGALPPPP------------GNAAH-----------------------------FAQLREWVAA--QPSKPTIKDV------------------WDVFPT-----LAARYN-----------RAVM-----------------------ECIDLFGKKPVL--------------------------------VEGDLRLWQLRLDGIANQEADDR------------------------------------RVIFVIDPEGN---KGKSW-LV-------SYWLSTRD------------DTQFM------------------SVG--------------KRD-DLA----YAVDI---STCLFVF-DI-------------------PRGN---MQ-YIQYGIFE------QLKNRVVFSN--KYSSQTKILLNTPH------VFVFANEL-PDMNA------------------------LSADRYKVI
>Copepod
GKHWC-F-TLNNY-----------------TPEEESSIKLVDA----------------VY-LVY--GR---E------------RGES-DTPHLQGFVSFD------------KRRTLRQVKELLSD-------------R-VHLESA-----------KG--TPRQASE---------------YCKK-------------------DGD-------YYEVGILPGGR------------GTRTD-------------------------------LESVRELI--KSGGSIRDVF-------------------DKHFG-----VALRYH----------RGISM--------------------------AINLRGDKR---------------------------------------------------EWVV------------------------------------DVQVYWGDT-G---SGKTKKAW-------TEA-----------------PDAYV------------------HPG--------------GQWFDG-----YT------GQPDVIFDDF-------------------SGSE---FKLTYLLKLLD--------RYPMQVPV--KGGFVNWVPKR---------IFITSNLD-PRTWYKDA--------IQEH-------QAALMRRITKI
>EchinoCV8
TKYWC-F-TLNNY-----------------TDLDEVTLKAQVLIGEF------------SY-VVY--GL---E------------VGAQ-GTKHLQGYLEVP------------KRCRLTALKKILGAN--------------YHFEAR-----------RG--TQKQAID---------------YACK-------------------EGN-------FYEYGQKNVDV------------RVVTP-------------------------------KSKENLIQ--NQLKRVHDKI-------------------QQGVS-----LSSIYE----------EEPLI----------------SARFPKYINTVASLRKPPI---------------------------------------------------RSSL------------------------------------VVELHHGPT-G---SGKTYNAF-------QRF-----------------PDLFSLPVK--------------SGK--------------TLWFNG-----YD------NEPVVLMDDF-------------------TG-A---FALDQLLRLTD--------QYPIQVET--KGGMVWFNPTL---------IIITSNFK-EADWYTYTN-------RPEH-------FLALQRRITKR
>EchinoCV5
AKHWC-W-TLNNP-----------------TDLERDQLEAIGNELPEPI----------VY-LVY--GD---E------------VGES-GTPHLQGS----------------GRKELPWVKNAISD-------------R-AHLEAA-----------KG--TTKQASD---------------YCKK-------------------DGN-------FKEFGTLPKGR------------GQRTD-------------------------------IAGCVNQI--KAGKSLREIT-------------------ELHPE-----IILRYG----------SGVLR------------------------LRQHYRPTRET-----------------------------------------------------PP------------------------------------QIWVFWGPT-G---TGKTRRVW-------EFTDP---------------NELWV------------------HPG--------------ERWFDG-----YD------GHPAVLFDDF-------------------DGSW---FKLSYLLKLLD--------RYVMPVPV--KGAQAWWCPKT---------IYITSNIK-PEEWYQGS--------NQNH-------RDALMRRLTEF
>CEV_Ephydr6
SKSWC-F-TLNDY-----------------SEEDEAVIAGLVDGGAA------------EY-ACY--GK---E------------IAPTTGRRHLQGYVRFK------------SRKTLASFKAALRSST-------------VHGERA-----------KG--TPSQNRE---------------YCRK-------------------DGE-------FTEFGVCPGGQ------------GHRAD-------------------------------IAALQARI--KAGVPLNTVI-------------------DEHFG-----LYLRYP----------RAVEQ------------------------YAKRFAPVRSQ-----------------------------------------------------KP------------------------------------RVIVLWGEP-G---TGKTRSVY-------DFHAS---------------TDIWS------------------YSG--------------SGWFDG-----YD------GHTVALFDDL-------------------SGGD---FKLNYLLKLLD--------RYPMQVPV--KGGFVQWRPEV---------IYITSNLD-PKTEWYPNVP------DIHR--------RALCRRFDRV
>Sponge
SRNWI-V-TLNNP-----------------ELDVEDYAFALKLSGATW--------------FTG--QL---E------------KGDQ-GTVHLQAAFGYA------------NTVRFSAVKKILPE---------------AHIEK------------TN--CGASAAE---------------YCSK------------------SDTRVSE----PHSFGTPPVKRNLK---------GNHKV---------------------------------RTQQLL--DKGALKAL-----------------------EDG----DISLREF-----------KLFK--------------------------------------------------------------------------------------------------------------------------------------------------------------AN---------------IELAK------------------AEF--------------YKWWDG-----YN------NQAVVIIDDL-------------------DSDA---LG-HHLKIWAD--------HYPFIAEF--KGGAQNIRPHK---------IVVTSNYS-ISELFSK---------DVKM-------AEAIARRFT--
>Coral
MKG-----TIAQN-----------------LEYT---------------------------------GK---E-------------ATE-DPTKLH---EWG----------------------------------------------V-----------KP--LTNTERN---------------------------------------------------------KK------------GAAAS----------------------------KETMKEVIAAA--ERGDLEWIKS--------------------EHPG-----HYLRYM----------KQIEK--------------------VRMLALVDQTTETHS-----------------------------------------------------TL------------------------------------ENYWIHGDT-G---SGKTRAVR-------EKIPD---------------KDLYL------------------KGQ--------------NKWWDH-----YE------GEKYVLIDDY-------------------SPEW---AEKYFLKNWAD--------HYSFSAEY--KGGSLKRLNPKT--------IIVTSNYK-IEEAGF----------NEKD-------IEPMMRRFKRG
>Paramuricea
YRNWV-F-TLNNP-----------------QEHGFPRLTSDMIW------------------LRY--GE---E------------VAPTTGTPHLQGVVHFK------------SKRVMPTDLYPWC-------------RN-AHWEHM-----------GG--TISANLA---------------YT-G---------------KEANEEAGT-----LHEFGVRPLSNKEAREK------GAAAT----------------------------KERYINILAHA--KAGEFDKL--------------------EEEYPG-----DFLRMY----------KTLHC----------------------------IRDGAQG-----------------------------------------------RSEPIARL------------------------------------EHWWIVGPT-G---CGKSRAVW-------ETVGA---------------SQLYSKLLRT-------------SGG----------TTTTTKT-GS-----YSTTILPYGKTKPVS-KI-------------------GRTT---IPSLRRSRALQ--------KESAQLIS--SSLATTASQTD------------SSSPM-MSSQ----------------------------------
>ChimpCPNG
YSQVL-L-TYPQC-----------------DRSKEELLKFIQGLDDICC-------------AIV--AK---E-----------NHHETDG-EHLHAWIRFN------------KSQRIATSKWGSLFDWDGKHDY----QK-VTCTQR-----------SI--AD--TVT---------------YVMK-------------------DGD-------TLIWNCNAEALKCKEK-------THIRK------------------------YDNEKILNTPMKELI--DEGVINVKEA----------------------------AAYLRGK-----------QLYK--------------------------LLDKPAEKS-----------------------------------------------------KC------------------------------------RGIWVSGRP-G---TGKSTWAQ-------KFGKSL--------------GGFYE------------------KAQ--------------NKWWDG-----YD------GEKVVVMDDV-------------------DTDA----LIHYMKIWAD--------KFPCKGEI--KGCTVWLHHDW---------FIVTSNFT-IEEICEMKQD------GYKY-------VDAVKRRFKEL
>Shrimp5
VKRWC-F-TLNNY-----------------TDADCEALKEKLTTDTCSR-------------AIV--GK---E------------KGEN-GTPHLQGFVSLK------------TRKRLSAMKTFLS-------------PR-YHFEQA-----------KG--TDEQNTE---------------YCSK-------------------EGDV------LIDVGENVKGR------------GDKGG------------------------GFNEGANIKRVVYHL--LEGKDKEALL-----------------QDEKMLG-----AYMKYK----------RSITE--------------------MVSEVKSEQETKRLK-----------------------------QDLDNATLRPWQRELKEYLTGDPHDR------------------------------------HIIWYIDGQGN---NGKSWFAK-------YCVAE---------------LGAIR------------------LEN--------------AKTADLTHA--YN------GERVVIF-DL-------------------SRTT---EG-HFNYGALE------SIKNGCVFSS--KYDSRQKMFPIPH-------VIVFANWG-PDRSK------------------------LSEDRWVTK
>KirkoEqu1
SRSFV-F-TINNF-----------------TQEEEELIMNLENDPQVVD-------------IVA--EE---E------------HLEE-GTPHIQGFIKFA------------NQRYRNSICR-FLGG------------R-AFVEVA-----------RG--SLEANIN---------------YCSK-------------------EDH-------LIVKKITSAVNKAYDK-------SRSAD--------------------------------EKAKNII--NAAKSLNE-----------------SDFSTTFPN-----FYLFHR-----------DIYQ-----------------------RFNMEENLKKLK-----------------------------------------------TWDGELRT------------------------------------KNLWIYGPA-G---VGKST-LA-------RKSLEP--------------FEIYS------------------KAF--------------NKWWNG-----FEPS----CHQRVVLDDY---------------PSSPQGDT----LVQHMKIWGD--------RYVFIGEI--KGGHSTIEPNFQ--------FVITSNFS-IDECFT----------KEQD-------RDAIRRRFREI
>PeCV-PE
TRNWC-V-TSWTC-----------------PDYDSVERLVVSGEY--------------KY-VCV--GK---E------------TCPRTGKVHWHWYLQAV------------NKKSMRQIKKDVGD------------RM-AHAEAA-----------NG--PADAGIA---------------YVKK-------------------DGE-------WKEWGEPKKQ-------------GRRSD-------------------------------LEDCKKII--DNSVDDAM--------------GTMQQIADTHFG-----DFVRYY----------RGFAK-----------------------YADMVDIKRAKQ-------------------------------------------------REPHMP------------------------------------EVIVYLGRA-G---SGKSYHCY-------HDEGYQRS------------GYRYL------------------VQM------------ESKTYFDG-----YD------GEKTIWFDEF-------------------SGRV---MSFTVFTQIVD--------QWGSRVET--KGGSRQIFPER---------FLISTVEW-PSQWWAGS--------SRFN-----ADPYQLYRRITKI
>Tbat_1
AKFWL-I-TAHFD-----------------EEEFLDLVTTELGELSPVIR------------FVW--WL---E------------AGEQRGSLHVQAYLGLH-----------RSQRLSYVVGLFDGAS-----------RP-VHAEPR-----------RG--TH--EAI---------------YCTK------------------EDTRRAG----PWFLGPEETGP------------GSNAL--------------------------------LDIRDGL--DRGVTLVELA------------------RDNLFG-----ALIRNI----------RGLQW--------------------------YAAQTGVDR---------------------------------------------------NWET------------------------------------TVIILSGAP-G---VGKSRAAE-------AAARIVG-------------VPYYL------------------TRP----------AANSLPWWDG-----YT------PGAPVVIDDF-------------------YG-W---IKLDTMLRLMD--------RYP-MVET--KGGMLKFTSRL---------MIVTSNYE-WRNWYR----------TAGN-------AHFPRNFERRI
>Tbat_K
SRGWC-Y-TVNNW-----------------TENDEELVAKLSEQT--------------LY-HIV--AR---E------------IGEE-GTIHLQGYCYFK------------NFKSLAQFKALL--------------PR-AHLETQ-----------KG--TPQEASD---------------YCKK-------------------DGD-------YVESGTLPMSQKRKGDL------GREYW--------------------------------EEQLSLA--KKGKVEEC-----------------------DPK----LQITHFN-----------ALNA--------------------------ISARYAPMP-------------------------------------------------PDNEDI------------------------------------DNQWFYGPT-G---TGKSRKAR-------GDN-----------------PGCYL------------------KMC--------------NKWWDG-----YL------GEETVLIEDF------------------DKKHE---VLGHHLKIWAD--------RYAFPAEV--KGSKVNLRPKK---------IIVTSNFH-PNEIWS----------DLST-------LDPILRRFNVI
>Tbat_2
RRRWV-F-TLNNF-----------------TEEELTTIKNILTDLAP------------TY-AII--GK---E------------VGEC-GTPHLQGFVSLK------------KQISFTAMKSLIG-------------TR-AHIEAA-----------NG--TDVDNQL---------------YCSK------------------QDAD-------AWQLGEPRQSVTGRG--------GNALD-------------------------------YRGVLEAL--QSGSTVTEIV--------------------KNPD-LVVPLIIQHR-----------NLRQ--------------------VLLDLKKEKELEKLR-----------------------------TAYKNVTLRPFQEELVNILSSDPDSR------------------------------------AVYWYYDQYGN---TGKTWFSK-------YLVAR---------------MDALR------------------LEN--------------GKTADLKHA--YE------GQKIVIF-DF-------------------SRST---ME-RINYECIE------AIKNGLVFSG--KYESTSKIFPVPH-------VVCFANCP-PDTSK------------------------LSYDRWRIR
>Tbat_3
SRNFC-F-TLNNY-----------------TESDTEAVKAIDC----------------KY-MVV--GF---E------------VGEK-GTPHHQGYIRFE------------NARSLGATIKQLPG-------------K-PHVEVA-----------KG--NASQNIA---------------YCTK-------------------SGV-------FFEKGTRPIDSETC---------GRNEK-----------------------------RRWTDARAAA--KEGRFDDI------------------------PD----DIYMRHV-------HAIKRIRM-------------------------EDGPKPTDLE---------------------------------------------------PRDT------------------------------------YGLWIYGPP-G---TGKSHFVR-------TNF-----------------RDHYI------------------KGA--------------NKWWTG-----YC------GQKYVVIDEL-----------------SPASGP---ELSQYMKKWAD--------RWSFEAET--KGGNSIIRPYM---------IIVTSNYS-IEEVF-----------SRVD-------AQAIKRRFTEI
>Tbat_4
LSRWC-F-TNFNT-----------------PQDLAAGCDAPLTLPSERL----------EY-ACY--QI---E------------RCPDTARLHAQGSPHFK------------RSIKLGALKKLPGFEA-------------AHFEGA-----------KA--DLQANRN---------------YCTK------------------EDSRVAG----PFEIGSTEGLGP-----------GARSD-------------------------------LLAVKRRL--DEGVDEVGLA-------------------DEFFG-----EWVKHR----------ASFNV----------------------------YRGLKVP-----------------------------------------------ARGKDTQT------------------------------------PLYVCVGAS-G---LGKSTFVY-------DETE----------------GTVFQ------------------KAL-------------TAKWWDG-----FN------GTQPVLFDDF-------------------RG-A---FQFTELLRLAN--------IGAYQVEV--KGGSIQFNPKE---------IWITSNLR-PDQWYNPS--------TIKD-------ITPLTRRISKI
>Tbat_6
SRRYV-F-TIFVS----------------SDRDWITEGIERQNV---------------KY-LVA--QQ---E------------ICSETGRLHWQGYAEFK------------KVCRIPGAKSILGCDW-------------AHLAVP-----------NG--DRKANKD---------------YCTK-------------LASRAPGGE-------SIEIGKFEEGGQ-----------GRKST------------------------------SVAELREEI--RGGQTTLR--------------------QEIVEG-----RVLNIG-----------AIRY-------------------------FERLQSELDS------------------------------------------------GYQRGHQ------------------------------------IAAYLFGTP-G---TGKSHIAH-------AAVEE---------------RTWYS------------------KDA-------------TTKWWDG-----YS------GEEVVIVDDW-----------------SGPSTQ---AEADQWKKWVD--------RYPCRVET--KGGHVWLKTKQ---------WIFTSNVR-WVALPVFF-------------------DAALKRRFIGN
>CEV_Blasto2
HRWWK-A-TIFSD---------------YRDDNQREVCFAVEYFETIFNRLLLLAGLIC---AVM--GI---E------------ICPKTHRIHAHLILGFS------------SAKKYSTLKKKIGDGQL------------RYLLT------------DD--QIISWYD---------------YVVK-------------TFSKVLHPK---------KILRYGEGKV-----------LNKKH------------------------------SISRTVKRTH-RDMFYDNQ--------------------QAIEEG-----RFDDID----------PLFRF--------------------------DHMSKIQKW-------------------------------------------------YNDQHKAAIKVNHD----------------------------RLVFIWGKP-G---VGKTSLFS-------RNIDP---------------TLIYW------------------KNP-------------ATKWWCG-----YR------SQPIVIIDEV-----------------TPQQFQ---KGDINWNLIGD--------RNEIYVEV--KGSQVPFQAQW---------VIVISNYS-LDSLCSNRLG------GLNE-----TWKHTFKRRC-GN
>CEV_Blasto1
HRWWK-V-TWFPD-------------FIETDMTRNKIMQFVDHMKYIMQKLLLLTNIIC---CII--GI---E------------ICPKTGKLHTHILLGFK-----------DSVRYKTIKNILQYAQI-------------RHLLT------------DQ--AILFWYD---------------YVVK-------------AFSKIDHPS-------RVMMWGADEIAK-----------RRAKV------------------------------QRSQKRSH---REMFFDNQ--------------------RAIEEG-----RFDDID----------PLFRF--------------------------DHMSKINQW-------------------------------------------------YVNHHQPAAPLDYD----------------------------RLVFIWGRP-G---VGKTSLFS-------RNMDP---------------SVIYW------------------KNP-------------EVKWWLG-----YK------DQPIVIIDEI-----------------VPETFR---ARHINWNLLGD--------RTEIFVEI--KGGQVLLKAKW---------IIVISNYS-LDELCSYPRR------GLNE-----TMKHTFKRRC-GN
>Tbat_7
SKYWC-F-TAFAS-----------------DFEKFTEIISDERVFSNSDL---------SY--II--GG---E-----------ELCPLSGRKHIQGFAAFA------------SRKRLTACKKLF--------------PS-AHFERM-----------RG--SAREAIE---------------YCKK-------------------DGK-------FVERGIYPCVRSSTVDN------GSAKG----------------------------VDRIKDFIELA--RAGNVDLC--------------------EQRHPN-----QFLRYF-------SQLKNLRK----------------------------FDIERLS----------------------------------------------------EAL------------------------------------WRLDLRGPSFG---IGK------------DASRSPSLR-----------VFFFK------------------KSQ--------------LKWWDG-----YN------NENIILISDF------------------DESCK---WMVHYLKIWAD--------VYPFNAEV--KGSTIKIRPKY---------IIVTSNFR-MDMLFL----------GTA--------LDALKRRFMTF
>Tbat_8
-------------------------------------------------------------------------------------MGAD-GNHHYQGYIEMP------------RSVKFTHFKCLAG----------------AHFEKR-----------WG--TAQQASD---------------YCN------GLDHKKPGDKSIVIDG--------PWIWGTMSKGQ------------GSRTD-------------------------------VLNLRDAV--KGGKRGRELY-----------------DDDTVAG-----AAIKFS----------RGVAE-----------------------------LTRAYS-----------------------------------------------TAPSRGDI------------------------------------RCIFHFGPP-G---TGKTHCAH-------DDKGIFNINLTITLTL----YIAYY------------------FDG------------NNGGFWIG-----YQ------GEETAILDEF-------------------GGHT---LPPKQLQRLCD--------KYPYWMSI--KGGEVACHIRT---------VHICSNYL-PSGWWSEK--------TLYN-------EDAIYRRIVEV
>Tbat_9
AKDYC-F-TVNNY-----------------DDDGVRLLSGLVQGGIA------------GY-ICF--GY---E------------CGES-GTKHLQGFIQFT------------RKVRFSTVQASLP-------------KG-THIEKR-----------RG--TPEEASE---------------YCKK-------------------EGN-------YHEEGKLSKS-------------GNRSD-------------------------------LEAVAKEV--ARGASDFQIA-------------------ETFPA-----VFVRYY----------RGLRE------------------------LRCVLNGNVQR---------------------------------------------------SWKT------------------------------------RCHVYYGYP-G---SGKSLQAE----------------------------------------------------------------------PIG-----Y---------GWIVFDEL--------------------------------LKICD--------RYPYRVPI--KGGYRNFVARD---------IFITSNSG-PDSWYPNVFER-----EPIK-------REAMSRRFEYV
>Tbat_10
VRVWV-W-TSFKD-----------------SLDLNDGGI--------------------EY-SVY--QQ---E------------QCPTTGRLHWQGVTRFK------------NARQLGGVKRWLGD------------PQ-AHCEPC-----------KK--EHE-AIK---------------YCQK------------------EETRIGQ----ATILGHIQETLEP----------GWWQK--------------------------------------------LTINQLW-------------------EQHPE-----WMLKHY----------NGVQA----------------------------YRRSLNK-----------------------------------------------SQTERQNI------------------------------------KVFVFYGTP-G---TGKSYSAR-------QF------------------KPYFA------------------KAS--------------GNWWDG-----YC------GEETVIFDDF-------------------YGAN---EKYTDILRWCS--------ELPISVPI--KGSMVPLEATT---------FIFTSNSH-PSLWWP----------GLLD-------KSAFQRRVTRI
>Tbat_11
SRNFC-F-TLNNP------------------DDEYTFFADRFPRFQT------------QY-AIW--QL---E------------AGEN-GTRDLQGYLELS------------SPARVSAFQSTTL-------------KG-AHFEPR-----------KG--TRAQARD---------------YCRK--------------LDTRVDG--------PWEYGTFGAGGQ-----------GRRSD-------------------------------LEAVEQSI--KRGASLAEIA-------------------EEHTT-----SFIKYA----------RNISL--------------------------TCEILCPTT-----------------------------------------------PRNPETPC------------------------------------EVHLYHGPS-G---CGKTRAIT-------ADSLLQG-------------SSVYW------------------KDN--------------GKWWDG-----YR------GHTIVVADDF-------------------SGAS---MRYCDFRRWFD--------RYPCRVER--KGDTTELVATR---------FYISSTKL-PDLWWDRSVV------KEYN-------WMEIARRITHF
>Tbat_12
ATRFL-L-TYPQS---------------TFDVQLVWDFFNSLAIKPKR--------------AIL--CR---E------------HHQD-GSEHVHVAIEFE------------RAVNTTRVSIFDFGG-----------RH-PNIQSA-----------RN--WAA-CVN---------------YCRK-------------------EG--------VIETAYFGCTAEDATVASAP---GERAP-------------------------AESPYARAESARTI--REWFEYCIAE----------------------------------------------GIGY--------------------AYANAIWNQIHSVRP-----------------------------PTYFENDFSGIVSGPTLSHLRWDPEW------------------------------------HTIFLCGPS-G---LGKSSWAL-------AN------------------AP-VP------------------FLF--------------VTDIDDLGF--FDPE----VHKALVFDEI---------RCTGEPNDNSAKGK---WPLTSQIKLAT-------WDTPVSIRI--RYKIAHLPAHVPK--------IFTSCDW-F---------------PMNG-------DEQIRRRIKAF
>Tbat_13
AKNLF-L-TYPHC-------------GVQLEIARDIILEALGRGNV-------------EY-MVV--AH---E------------RHQD-GDLHIHAVVCLI------------VRCDIRNANLLDLGE-----------YH-GNYQAI-----------RN--VRA-SVR---------------YVKK-------------------DNV-------FIEYGTINA--------------KYADA--------------------------EDRAAVLAKLVQC--TSEADAMHFI------------------------------YVNGH-----------ARES----------------------YLLLQYWKTKQGE--------------------------SKPGARFARDAFLPCASLLAALEELEESD------------------------------------RCLLLIGPS-G---WGKTQYLL----------------------------AHYN------------------ERQ-----------IVRATHMDDLKKI--SK-----TTEILILDDL------------------SYGHL---PRQ-TLLHLFD-------MKTDRSVHV--RYTVANLHQSLL--------VILVGNEL--ELVLG----------AHIE-------DVAVMRRVTVF
>Tbat_15
NRAWC-F-TLNNP-----------------TDEEKLLLPTSPESLPLWPRCTA---------LVY--QL---E------------EGEN-GTPHIQGYARFD------------RQRTLATVKTIL--------------AR-AHWEPA-----------KG--SIQANLD---------------YCGK---------------QLGRLSE-------PVIIGFGGLRPGAS---------GPSKP-------------------------HLKRAQFVDLIASS--PDVSIPELLD------------QGALEVLATQPN-----LLGTLR-----------GFLF----------------------------------------------------------------------------------QDLRRDGV------------------------------------IVDLYYGLT-G---TGKSRLAF-------DEY-----------------PGAFR------------------KTS--------------GSWWDS-----YA------GELSVVLDDF-------------------DDAF---MPIGDLLRTLD--------RYPLRMPV--KGGFIQLIANH---------FIITSNHL-PSEWYPNA--------PPCR-------LAAVHRRFRNV
>Tbat_16
CKAVF-L-TYPQC-----------------ALEPEHVLQTILACNKTKHCS-----------VIV--AQ---E------------HHKD-GNKHLHVYLEFP------------KKIDIKTARYFNYITG----------KQ-GNYQKVKV---------RG----A-CIK---------------YVCK--------ENRYVAHQIDVPTIIQ-----NYEKQQEKKKSRNQAK-------NKRVY-----------------ELIKEGKKYEELLLDCTTGPYC-LLHGNKIKNMI-------------------TDFEE-----IAMKKQ-----------RIAD-------------------RPAYLHLILPGKDIDL-----------------------------------------------LAKKPFKS------------------------------------PQFWIFGPP-N---VGKTSMLQ-------SLFDAG--------------LKGFE------------------IPI------------NN----DFAR---WDDE----LFDFAYIDEF-------------------KGQL---TI-QFLNSFLQ--------GSRMALPG--KYVIGGKIKNKNIP------TFILSNYT-PESCYKNK--------SVYD-------LQPLLARLDII
>Tbat_17
GTQFI-L-TFPQC-----------------DVKKEVAAERIDIAWGKDLT---------GY--VV--CE---E------------NHKD-GTPHLHVYLKFE------------NRKSFSKVDCFDFIGQ----------KH-GNYQVV-----------RS--TLK-SIE---------------YVTK-------------------GGN-------YVAKGVDVESIKKKKA-------PKNQE--------------------IAKMLLDGKSMAEINEDHC----GYVMINKR------------------KIEEYE-----TWVKCE-----------KIKK----------------------SKIDWIPPSLDGL--------------------------------TDANLQIATWICSNIRQNRAFKA------------------------------------PQLYIHGPR-N---LGKTSLVE-------WLERS---------------LSVYH------------------MPT-----------------MEDFYDL-YSD-----DYDLVVIDEF-------------------KGQK---TI-QFLNQFLQ--------GSVMPIRK--KGSQGDKSKNLP--------VVILSNYTLSECYVKAA--------NDGR-------LNTLECRLEIV
>CEV_Ephydr2
ATKLF-L-TYPQN-----------------TTTKEQALDRIKRKFSDKL----------DY-CVV--GH---E------------QHKDKG-HHLHCYIKLH------------MQYRTRNIHDLDVIGG----------KH-GNYQVA-----------KA--EFG-SVK---------------YVTK-------------------DGD-------YVSHNINVDEYIKRCEKKVAAAATKGVG---------------------------HKITQAINEGTS--LQELTESYPA------------------YMLANQ-----RRVREY----------LTFKR---------------------------MVGKPEFR---------------------------------------------------NWEM------------------------------------EVIVNYGAA-G---TGKSKEAF-------DNFHP---------------TTHYV------------------LRE----------GNNGNVWFDG-----YE------GQENLIIDDF-------------------YG-W---LKFSFLLK----------------------------------------------------------------------------------------
>SheepSma1
INLY--I-TRNDI---------------------------------HEW--------------II--GY---E------------VGRD-GYRHIHVRFNGR--------------GDFGDVQRAF--------------PG-AHIEEG-----------TT----M-ETE---------------YEKK-------------------DGH-------FVSYEDSPDVLRCRF--------GKLRD-----------------------------------------HQRRVVKLLE------------------KQSDRG-----ILCWYD-----------ETGS------------------------IGKSFTCRHLV-----------------------------------------------------ER------------------------------------RRAYYVPPT-V---DNVKQ-II-------------------------------------------------------------------QWVCSG-----YQ------RQRYLII-DI------------------PRSAE---WN-KSLYTGLE------AIKDGLIYDT--RYSAKLRDIWGVK-------ILVLTNSL-PNLDA------------------------LSQDRWMII
>SheepSma2
MKKYV-L-TVPRE--------------------ADLRPICRMLSDAKKW--------------TI--GF---E------------VGEH-GFRHYQIRLVSS------------DHDFFEWCKAFL--------------PT-AHIEEA-----------TE----E-RDD---------------YERK-------------------SGN-------FLCSDDTDQIRQIRYGDL-----RKIQK---------------------------------------------KILKLA------------------------------------------------------------------------------DDQNDRQ--------------------------------------------------------------------------------------------ISYFYDPDGG--WAGKSWLTI-------HLWERG--------------NCFVV------------------PRS--------------KATAEKLSAFICSGYK---AEEYIVI-DL------------------PRAPTGDIGLYELLEDTKNRLIF--YSRYQPITRN-IR-------CPN---------LIVFSNHK-LDT------------------------KRLSADRCQYY
>BovSmaco3
FPEFL-EKTLQEA----------------------LDKICE------------------RY--AY--GN---E------------VGKD-GYEHFQCRIVCS------------KPTDERALRVFLLSNGIPAHTSPTQV---RNFEYV-----------QK-----------------------------------------------EG--------NLYCSWEAVLKQFPR--------GTPYM-------------------------------------------------------------------------------WQLIAFS-----------MWKK--------------------------------------------------------------------------------------QNDR------------------------------------EILVITDDKGR---HGKSWLRK-------YMVACH--------------MGTFI------------------PPL--------------EKA-EDIMA--CAMAK---PSKGYII-DM------------------PRADGK--VR-KAMWSAIE------QMKDGYLYDK--RYSWQEKWIEPPK-------IMVFCNDFDPLM--------------------------LSTDRWQSF
>PigSmaco1
MQTWV-L-TIPRRTEIQVPTWLWLAWEPVTIVSVCSKKLLNYILEQSDTK---------RY--II--GI---E------------KGKN-GLEHFQIRLSCS------------DPEFFEHMKEWY--------------PY-AHIEKSD----------VG--INSESME---------------YERK-------------------EGR-------YWTSMDTTEIRIQRF--------GKPNR--------------------------------------------------------------------------------TQQRVL-----------EVLR-----------------------------RTNDRE---------------------------------------------------------------------------------------------VLWYSDKGS---IGKSWLVG-------HLWETG--------------EAYVC------------------QPQ----------DTVKGMKQDVASE--YIKHG---WRPCIVV-DL------------------PRTWK---WT-KDLYCALE------SIKDGLLKDT--RYSSDTINIKGVK-------VLVTSNTL-PKFDS------------------------LSFDRWIVI
>BovSmaco5
------M-TIPQS------------------EMSKRELLHYLRHRSKRW--------------QF--GR---E------------TGRNTGYRHYQVRYESS------------NDDIGRERLYWVGIA--------------CELEPS-----------NG------WSN---------------YELK-------------------DGD-------FYTSDDADLGKYRF---------GKLRK--------------------------------------------------------------------------------FQTRLL-----------EYLE------------------------------SRNDR-------------------------------------------------------------------------------------------TVGIVVDHVGG---KGKTYFAR-------YCSLNH--------------KAVYL------------------HGS---------GTDNQVAR-DL-----YDISESE-RINAVII-DC------------------TRSENN--LSESDFWNGIE------QIKNGHLCDR--RYGYREKWIRPPA-------VLILSNHD-PDWKC------------------------LSEDRWHKF
>BovSmaco6
PKWYD-V-TAPQA-----------------VLSAENVETILEQLECE------------RY--AY--AD---E------------VGEG-GYKHWQIRYVLR------------KGSPVEEQIMIWSM------------WK-AHVSPT-----------HV--RN--FN----------------YIMK------------------TDN--------YFCSWESELREYRYLE-------YRPWQ-----------------------------------------------------------------------------------KYT----------LEMIE-------------------------------------------------------------------------------------QQNDR------------------------------------EIFVIQDPLGG---IGKTTFAK-------HLVANH--------------KAIYI------------------PPL--------------GEGQEYMAMAM-AKAREG-RRETFII-DV------------------PRAESL--KKKAGMWSAVE------QIKNGFLYDK--RYQWSEKWIKSPK-------IVVLTNETELPKDK------------------------LSNDRWNVY
>BovCV1
AKRWC-F-TINNP------FNVDPIIASPGAEDDPDEPVVIDLRYPFWYHHAMLAVFKVEY-MVA--QI---E------------KGEN-GTPHWQGFIIFK------------DQKRLQWLKDHLD-------------KR-AHWEVA-----------RG--TNQQASE---------------YCKK--------DETYDPSVIPADMKIRG----RFEWGSMPERNVP----------KKDER----------------------------LKLAADELDTI--KDGYKRPAEI---------------------DSL-----TLMQCG-----------FIPA----------------------------YKELTAD----------------------------------------------ILGPYRPKL------------------------------------QIITMIGPP-G---TGKSYAIQ-------QYFPNH--------------GRCIC-------------------GN------------------NGVW---FQNP----TAPVMVFEEF-------------------CG-Q---IQLQRMLQYLD--------PYPLALEV--KGGMRPAMYET---------VIITSNTR-PDGWYTGDQAGQPGK-RTDA-------LLALWDRLGFE
>Duck1
SKSLF-L-TFPQC-----------------QTSLLRFQELINGFFGK--------------------NL---E----KGVICQENHKDSQ-DLHLHAAICLK------------ETLRSRDPRVFDCLVEPA--------QH-GDIETRF----------KG--GVLKAFQ---------------YVMK-------------------DGN-------YLPLGQGFDLNLFMEQATK----KKCTK-------------------------------TSLILKDI--QAGATLDSLV-------------------PEHAE----YLLQNLQ--------KVKAYLD---------------------FLSLREKRLAFAEG------------------QTQKVHVMPAEGYCLSWNQEIASWLNLNLRQKRSHRQ------------------------------------KQMWICAPP-G---MGKTSMIM-------MLEKAYD-------------LQVYY------------------WPK-------------EEVWWDA-----YSDG----AYDLIVLDEF------------------HSQKT---ITQLNPILSGD--------PTPLSRRC--SAPLTKRDNLP---------VIIMSNYL-PEECFSKVAAN-----APSK-------LAPLIDRLTIV
>Deer
SRTYC-Y-TSFKE-----------------SEPFVDINQIVFQIH----------------------QL---E------------ICETTGRPHWQGIVAFP------------NAKAPVGVKQYLCDTS-------------AHIEYT------------K--NIPASIA---------------YCTK------------------EETRVDG----PFSYGTVPDLEPDNW--------WQQLS-------------------------------------------DVQLWT----------------------EHSK-----WMLRNY----------NGVAA----------------------------FRKSIKC-----------------------------------------------VYAPRATP------------------------------------TVILLFGET-G---SGKSRAAR-------ELAG----------------DELYP------------------KPM--------------GAWWDG-----YR------GHRVVLFDDF-------------------YG-N---EQYSDLLRWLS--------ELPISVPY--KGGFTPLLADR---------FFFTSNAH-PRDWYP----------NIPD-------KSALWRRVTKI
>Duck2
GIRAL-L-TYPQC-----------------NEGSIEELLTFFKTIFGNKI---------EY-IVV--CK---E-----------NHHETDG-EHYHAYIKFN------------TRTRVYANNLVYRG------------VR-PNIEKV-----------TR--TAYAAVN---------------YVKK-------------------DGN-------FKEEGTCTDIKKLTT--------QEKYK-------------------------------LIKEKKYI--EIFEMATLSL----------------------------PELCKVK-----------QIQR------------------------ELIINDWPLDG---------------------------------------------------SKNR------------------------------------KVYWFYGKT-G---TGKTREAT-------KMMIELY-------------GENWI------------------SLT-----------GDLRTFFDP-----YN------GEKGVIFDDV-------------------RKGS---IIWNTLLTITD--------RYRTSVNV--KGSRIPWLAET---------IIFTSPQH-FTEVFTTEKDGERA--QWDG-------LEQFERRISEI
>Llama
FFHFC-F-TLNNY----------VEEVLDDVEEEDVPRISAFCEEEG------------KY-WII--GR---E------------VGES-GTPHLQGYVSLR------------KRRTFVYVRDKLS-------------NR-CHIESS-----------RG--TARQNRE---------------YCSK-------------------GGN-------FIEGGSINEGRVR----------QDRDE------------------------------AARSFMAAV--RRGDQGLVEF------------------ADAEPH-----TWIRHG----------SNMLR-----------------------NALSILPPIERP-----------------------------------------------------SI------------------------------------SVRWIWGSP-G---VGKSRIAH-------ETL-----------------PDAYV------------------KDP-------------RTKWWNG-----YL------CQEDVIIDDF-------------------GPNG---IDINHLLRWFD--------RYKCLVEN--KGGMVALHATN---------FIVTSNFH-PRDIFKFGDE------INPQ-------LPALERRIVIE
>BovCV2
SKNYL-L-TYPRC-----------------GLQQWWVLTNLQNNERIKMII--------QY-VIV--AQ---E------------NHQD-GAEHIHVFLALT-----------EPIRIKSNEMDVFDIVDEDEPD-----KRVYHCNIQ-----------SVK-SPKDAIQ---------------YVKK-------------------NGH-------FITYGICPWKVPL----------TMAEK-----------------------------------NELL--QSKSLHELVE----------------------SG---MVSIFKIP-----------QLQK-------------------------AISILQNELG------------------------------------------------NVERQPP------------------------------------KVHWYYGST-G---TGKTRTAY-------EEAKESED------------GYWIS------------------HET--------------GEWFDG-----YI------GQGIAILDDI-------------------RAAT---WPLQKLLRLCD--------RYPIQVPI--KGGFTWWRPRE---------IYITAPGR-PEDIYKNYTTGQ----PYDN-------IEQLNRRITEM
>BovCM1
AKVWT-M-TVKNW-----------------DLFDNQEWEERIQNQTEPDGSKII-----RY-LSI--GK---H------------TGQQTGYQHCHFNLELE------------KKKTMAWIKRELFNRED------------IHCEPR-----------RG--SREQCDS---------------YLNK-------------------DGE-------FKVIINTRQIKP-----------GRRTD-------------------------------LDDIHDMI--KEGASLYDCY-------------------EEHFG-----TVVRCE----------RGLRD-----------------------YIALRDTILA-T------------------------------------------------KKKYPAP------------------------------------EVIVYVGPS-G---SGKSWHCS-------EDPDYEEG------------GYRFS------------------IQM------------DSKIYFDG-----YN------NQKTLWFDEF-------------------SGKT---MPFTKFCQIAD--------RYPGRYET--KGGSVLIYGLKK--------ILISTVEY-PALWWSGSDR------YNKD-------PEQLFRRITKC
>PoCM1
KKAYC-F-TLNNY-----------------TDAEVARVHGTCRDLSQF--------------AIF--GY---E------------VGEQ-GTPHLQGYIRFA------------KSYRFATIKDRLL-------------PR-CHIEVA-----------NG--SARQNRE---------------YCSK-------------------SGR-------FEEFGSCPDEPER----------KTRDE---------------------------------LAREFV--REAGDGRRGV---------------RRFAESNPG----TFYYSGA-----------QLLR-----------------------NYLSIQPAEPRP-----------------------------------------------------EV------------------------------------RVRWFHGLP-G---VGKSRRAH-------EEL-----------------PEAYV------------------KEP-------------RTKWWNN-----YF------GEKDVIIDDF-------------------GPLG---IDINHLLRWFD--------RYKCFVEY--KGGMLPLVADN---------FIVTSNFH-PYDVFKDKEGV-----PHPQ-------TEALLRRVVIT
>Termite6
KKSYC-F-TLNNY-----------------TQDEYQRVQATCRDESVY--------------AIV--GR---E------------VGEQ-GTPHLQGYIRFK------------RAYRFATITNRLL-------------PR-SHVEVA-----------RG--SPGSNRE---------------YCSK-------------------SGD-------FQEFGELPSSTEG----------GSNRD--------------------------------ALGRQFA--EDARDGIGGI---------------TRFADNNPG----TWYFSGH-----------NLLR-----------------------NYLTLQRPVDRP-----------------------------------------------------GI------------------------------------RVSWYFGLP-G---VGKSRRAH-------EEL-----------------PDAYI------------------KEP-------------RTKWWNG-----YF------GEREVIIDDF-------------------GPLG---IDINHLLRWFD--------RYKCFVEN--KGGMMPLLAET---------FIVTSNFH-PYDVYKDKDGV-----PHPQ-------TEALLRRCNIV
>Rat_WRn
------M-TTAFW----------GMVINNYDETDLALVQQGYPDHIRQ--------------MVY--TL---E------------KGES-GTPHIQAYVRLY------------RQQRLSYVKKLF--------------PR-GSFKAL-----------LAEEYKLNAQR---------------YAQK-------------------LDK-------TAESSAVITNNPFPD--------PVQEL-----------------------------------LAVI--RDGFETFH--------------------ESSDPA-----KWSKYD---------KRDVAA---------------------------------------------------------------------------------------------------------------------------------------------------------------------------------------------------------------------------WK------D------SIERVRVEEK-------------------PNLAKFYVSPTYTRVWAKFGPSLI--RHVVAQVQSERGNSGHTHTHTHTDEKFSRPGCITINAP-SSEGS-----------EEGS-------EACSPGREEED
>Cteno1
FRAIC-F-TEFGD-----------------PPDWDVVQHKLRF-------------------MAY--GL---E------------TCPTTQREHYQGFAYAH------------KPMRWKAWKKLF--------------PR-AHFEKM-----------AG--SFQDNVV---------------YCSK-------------------QSS-------LIKFGEEPKQ-------------GERKD--------------------------LIDLKRKLEEYAP--RRGTTTYDVA-----------------EDEAYFG-----VVARHN-----------TFAS-------------------------GYLRHKRAKI-----------------------------------------------LNGDRTMP------------------------------------KVYVRIGPP-G---TGKTRWLD-------RKFGV---------------GGYVI------------------APD------------NTGKWFDG-----C-------DHDVILFDDV------------------EIDQV---PPLSLWKRLCD--------RYPFEVPV--KGGFITWKPRV---------IVFTSNHA-VHEWWKDI--------TPDN-------QQAIARRIYKT
>Cteno2
STRWC-F-THNNW-----------------TEPVFQQWSNLLGDEANV-----------KF-GII--GK---E------------VGEQ-GTPHLQGFLILH------------RQQRLSWVRRHFPDG--------------CHWSIA-----------RS--DSETNRT---------------YCKK-------------------DGD-------FIEFGVFPDAQ------------GKRTD--------------------------LDQFIEWLDEFES--NNGRPASS-----------------PEIAKTHPK-----MYLRYP---------RSVRLA----------------------------KRRCALF------------------------------PVQEGDLNDWQRELEEKLGADPDDR------------------------------------TVLFYVDPDGG---KGKTWFVR-------RYLTLHP-------------NLAQA------------------LPI-------------GQIK-DMA----YAVDT---NARVFFV-NV-------------------ARSG---ME-FLPYRFLE------MLKDRMVGSS--KYESEMKIFRHNVH------VVVFSNEY-PDETK------------------------MTADRYDIN
>Cteno3
FRSAT-F-TQFNV-----------------EKAPELGNL--------------------QY-IAF--GL---E------------TCPSTQRQHWQGFAYSY------------TKMTHKKWRETF--------------PG-AHIEEM-----------KG--NFRQNEV---------------YCSK-------------------EGT-------YTEFGIKPMEN------------GKKRS-------------------------------LAEMKEQL--DNGEKPVEVA----------------TKSDKMFG-----TFLQYR----------SGLNE--------------------------YAQYIREKK-----------------------------------------------LKLNRDVP------------------------------------DVYVRIGPS-G---TGKTRW---------LDDTFGLD------------GWTFA------------------PDN-------------TGHWFDG-----C-------DCDVICFDEV------------------EAGAI---PSLSTWKILCD--------RYGKRVPV--KGGFIYWKPKV---------IVFTSNQP-ISKWWPNL--------TEFD-------LIAIERRCKEI
>Cteno4
RRCFA-F-TWNNY-----------------PEEHFKLFDTVAQLSGC------------KF--VY--QE---E------------TGEN-GTKHLQGALYFE------------NARSWTSVRKLMDG---------------WHLEVA-----------R---NWMACVK---------------YATK----------------------------------VETRT-------------GDQYS---------------------------------------------NFLELR----------------------PK-----DPLEGK-----------VLHP-------------------------------------------------------------------------WQSDVMNLISSDCSNDR------------------------------------TVHWFVDSEGA---KGKTSLCK-------HILLNKV-------------GWLFI------------------SAG--------------KGG-DILCAVARYLKSGK-KLRGVLA-NY-------------------SRDK----EGFISYSALE------SIKDGLIFST--KYESQHAIFDSPH-------VICFANWI-PDKRK------------------------LSDDRWDIR
>Rhesus1
SKTFM-L-TIPRN---------------DTYREGNRIFAWFRKNDIHKW--------------VL--GA---E------------KGAG-GYEHWQMRVQC--------------RFGFEKLKVLF--------------PN-AHIEEC-----------------SDKWT---------------YETK-------------------EGV-------YWKSNDREENRKQRF--------GKLRY------------------------------------------------------------------------AQK-----RVIEHA----------DGTND-----------------------------------------------------------------------------------------R------------------------------------EVVVWYDQEGK---AGKSWLTG-------------------------------------------------------------------AMW-ERGLAYFAVADT---SGKTIVM-DI----------------------------------ASE------YLKNGWR-----PYVIIDIPRAGKWT------VIVMTNTM-PKLDK------------------------LSADRWKII
>Rhesus2
GKRFC-F-TFNNY-----------------TEEEEKKLKEELEKNA-------------KY-AVF--GH---E------------EGEE-GTKHLQGFVVWK------------TARRPGGLKKIN--------------AK-IHWENT-----------HG--TSKQASD---------------YCKK-------------------DGKD------IFEVGEIPKDFQSNEHRKK----GAAAN----------------------------KVLWDNIYKLA--KEGKFDEIPR----------------------------NIYIRHM----------NNLHK---------------------IHDMTMKDRSMDEF------------------------------------------------TNKDLKD------------------------------------HFLWLWGGT-G---TGKSTNAR-------RIAKKIEKD-----------KEPYL------------------KGL--------------NKWWNG-----YK------CQRVTIIEEA-----------------NPKACE---HLAHFFKQWAD--------KWSFPAEI--KCSSFDSIRPEY--------IIVTSNYS-IRECFP----------AEQD-------YEPLERRFTEI
>Rhesus3
GTFWC-D-TQEKR-----------------QAEFERVKGVWPTS---------------RY-ILY--GPL--E------------LTEENKKPHLHFIIAFA------------SSKMFKTIIKTLKSSE-------------YHIESC------------R--NFHAAVE---------------YCLK-----------------NDPND-------KLEYGEPLKQ-------------GLRND----------------------------------LKKTL--ESSHYDVKEI------------------QENNPD-----LYVRYR----------SGIEK-------ICESKMRENNTLDWLNLTQDEEGNIKDK--------------------------------------------------EYTPT------------------------------------RVHWFFGPT-G---TGKSRTVK-------KVV-----------------GDKVK------------------KGV----IKPDEITIINCFTSAG-----FAIGMINYKSKILILDEF-------------------RGDC---IKFSELLKIID----------GTTINI--KGSEVYLHLED---------IYVTSCFG-PNEVYKNLG-------QTDS-------IKQLYRRLTEC
>Rhesus4
SKRWC-F-TINNP-----------------TDEDKFWENDEQRTQL-------------EY-LIV--QY---E------------VGEN-GTPHYQGFLILK------------RKNRLTWLKKNIN-------------SR-AHWEKT-----------RG--TDQQAAD---------------YCRK------------------DDTHPEGSL--RFEFGTLKAALKR----------KDRDE---------------------------LEEAVIDEVKKL--QDEGFRSV--------------------RDIDPQ-----VLARPG--------FMAAYNA-------------------------LTADLLGVYR----------------------------------------------------PEL------------------------------------KIITMVGPP-G---TGKSYAIN----------------------------ALFP------------------NAG-----------RAIMGN-SGTW---FSNP----TATVMVFEEF-------------------AG-Q---IPLQKMLKLLD--------PYPMALEV--KGGMRPAMYTV---------VVITSNTR-PDGWYKDEEQGGK---RTDA-------LLALWDRLGFK
>Rhesus6
VKTIM-A-TFWCD-----------------SEDIRHAEFERIVEVWPSV----------KY-VLF--GPI--E------------YTEENKKPHLHLIVAFA------------SSKMFKTIIKTLKPEF-------------YHLEPC------------R--NFKSAVE---------------YCLK------------------SNPSD------KLEYGTPLKQ-------------GLRTD-----------------------------LKETLKANDF------NILNIQ-------------------ENNPD-----LYVRYR----------SGLEK----------VCESHNDEKNVLDWLNLEENEDGEI-----------------------------------------------QKKEYKKT------------------------------------VVHWFFGPT-G---AGKTKLIK-------QIL-----------------SERVL------------------KGE---------LKASEISIIDKFSQSGFAIGAIKPDSKILVLDEF-------------------RGST---VKFSELLQIID----------GKNLDI--KGGKIYLHVNE---------IFVSSCYN-PYNVYSNLN-------KNDS-------VDQLIRRITDC
>Rhesus7
ARRYC-F-TLNNY-----------------TRDEEEAIKQINCEW-----------------LVF--GH---E------------HSSGQGTPHLQGAITFN------------KRTYLATLKKLI--------------PR-AHFEIM-----------QG--NPQQSKD---------------YCTK------------------EDTSS------YFEKGIMPKPQHQA---------GNEAN----------------------------EAKWESAYQAA--KEGRFDDIPR----------------------------SLWIKHM----------RSFKQ----------------------IFEDAKQDTDMTE-----------------------------------------------YTDQDLKH------------------------------------HFLWIWGPT-G---TGKSHTAH-------RIAKELSPD-----------EPPYI------------------KDL--------------NKWWNG-----FT------KQRVVIIEEA-----------------DPKRCE---HLASYFKKWAD--------KWAFTAEA--KGTVFPSCRPEY--------IIVTSNYS-IAECFP----------EDAD-------RLPLERRFTEQ
>Rhesus9
MRCAT-V-TSFNI---------------------DYIKSTNWRDVINNSRL--------TY-IVA--GL---E------------VCPETGKLHYQMYMEFE------------EKVTVKQIKRLLRDNG-------------AHVEPR-----------YG--TAKEAIE---------------YCKK-------------------DGN-------FMEFGKPKQQ-------------GERTD-------------------------------LADVYESL--KVGRSLLDII-------------------EEHPG-----TYIRYF----------RGIER--------------------VQDLFRRKQQKLEER----------------------------------------------------VQP------------------------------------TVLVYIGKS-G---TGKSHHCY-------HDPDYQ--------------ASGYK------------------FPV----------QQAGKVYFDG-----YD------GESTIWFDEF-------------------GGSV---LPFGVFLRLCD--------KWETRVET--KGASVCITNLRK--------ILISTTTY-PKNWWRDSRK------YQED-------PKQLWRRLTHV
>Rhesus10
GRRWV-F-TWNNY-----------------TDDDVIYLQQAGEAMKLGPRDI-------DY-IVF--GK---E------------VGES-GTPHLQGYIHFS------------QMVDGTMLGRMLR-------------HK-CHTEIA-----------RG--SEADAAA---------------YCKK-------------------DGI-------FFERGQMR---------------GRETL---------------------------TKTKASRMIERI--NEGANFQEIM-------------------NDFAE-----LAVRYQ----------TSIKS-----------------LITDAQMQRWNEKGPWNG---------------------------------------------------DLHA------------------------------------KNFWVWGPA-G---SGKSTWAR-------KQRTNP--------------TKIYP------------------KSF--------------NKWWDG-----FRPG----QHDLVIIDDY----------------PIDSRNT---LL-QHIKIWAD--------RFTFTAEQ--KGGSIAMWPGAWN-------LIITSNHS-IDNV----------------------------------
>Rhesus12
GTRWC-F-TINNP-----------------TEADVHNVEHLSEQDWVN---------------SA--IA---E-----------FEHLNEGTPHIQGFMILN------------GQKYLTWLKNVYFG------------PR-IHLELA-----------RG--TTKQAWD---------------YCTK-------------------EGNI------IIEYNKPDTVDRIP---------HRKAD--------------------------------EKARAIL-RDIGELDEEDF------------------KEQYPS-----FYLRNK-----------PIYD-------------------QHRISYLQRTAIAYNS---------------------------------------------------ELHD------------------------------------KNLWLYGPT-G---TGKTT-YA-------LSGIPI--------------YQIYS------------------KPA-------------TNKWFDG-----FDPA----RHKRIVLDDL---------------PILQSGSN---IP-YYLKIWAD--------HYGCTVEK--KGSGSFLDARIP--------IIVTSNFS-IDEAIP----------NEID-------RQAIKRRFREV
>Rhesus13
MSRLL-IRTRKFR-------HRRISVILIKRCRILIKSSFKNLYDCKRW--------------TL--GI---E------------TGKG-GYKHCQWRVEC------------------GD-DQFF-----------------EHFSEFTA---------RK--EFIGFGA--------------------------------------TG-----------WGEFSIEKKSHIE-------KSDKW----------------------------SDYETKEGHYV--KSDDRVENII----------------------------QRFGKYR-------EAQERVIK--------------------------ALRRTNDRE--------------------------------------------------------------------------------------------VVLWYDKVGN---CGKSWFTG-------ALWERG--------------LAYVT------------------AES-------KDDAVIKDIASDFLD---HG------YRPFVII-DL------------------PRTAQ---WS-NELYLAIE------RIKDGLIKDP--RYNSRTVNIRGVK-------VLVCCNSL-PKLDK------------------------LSKDRWVRL
>Rhesus17
FRFAC-I-TAWNM---------------------DAFDLDWPQRMHDKGL---------SY-VVI--GR---E------------TCPRTGRHHLQCYFEAP------------NPKTVEQWQDVVCDK-----------PR-AHVECRAAWKPEGEEIAHN--EGDRAAD---------------YCKK-------------------DGD-------FIEYGTLAPGQ------------GARMD-------------------------------LADCKTMI--DEGKQMIDLY-------------------EKHFG-----TCVRCH----------RGLML-----------------------YKDLVDRKRRKE-------------------------------------------------AEPEPK------------------------------------EVVVYVGAS-G---SGKSHHCW-------HDPDYR--------------RNGYK------------------YPL----------LAENKVWFDG-----YE------GEEVLWIDEF-------------------RGSV---FPFGLFLQVTD--------KWGARVEV--KGGSVETFFKK---------ILISTTVP-PGEWYKCPN-------FLSN-------PQQLWRRLTKV
>Rhesus18
TRNWC-V-TSWVE--------------------PDYDSVERLVVCGEY-----------KY-ICV--GK---E------------TCPRTGKVHWHWYMQSL------------NKKSMKQVKKDVGDG------------R-AHCEGA-----------KG--PTDAGIA---------------YVKK-------------------DGE-------WKEWGEPKKQ-------------GKRND-------------------------------LEDCKKII--EDCGEGASGA--------------MLQIAETHFG-----DFVRYH----------RGLAK-----------------------YADLLDIKRAKQ-------------------------------------------------REPRMP------------------------------------EVIVYLGGA-G---SGKSYHCF-------HDEGYQ--------------RSGYR------------------YLV----------QMESKVYFDG-----YD------GEKTIWFDEF-------------------SGRI---MSFTVFTQIVD--------QWGSRVET--KGGSKQIFPDR---------FLISTVEW-PSKWWAGSS-------RFND-------PYQLYRRITKI
>Rhesus22
YKSMF-F-TWNAP-------------DEDNTFEWCKRTSDELKSCVADY----------KFLYAY--QW---E----------SEIGED-GRNHLQGVIFFT------------QRVQFMPFKNWLEEKMPDA-------KR-IHLESVLS---------TD----A-ALK---------------YTEK--------------DYKKYLNDPSHPV--LFEFFRVELVKQRGNKN------GRENA----------------------------SRAISECLAKY--TSYREALLAE----------------------PD-----IIGRCT----------RAAID-----------------------YYTFKEPGTPRN-----------------------------------------------------NV------------------------------------EVLWFYGAS-G---SGKTYTAR-------KLLEYVAENLDSDKANYV--QKYYT------------------AAH-------------NLQWWPG-----YE------GQRAVLIDEL-------------------RWESIKNTGFSYLLQLLG--------EGYIRVET--KGGFVSFRGTW---------IIITAQDD-PDTTFRHAQDNEGNRRQHEN-------MGQLIRRLKRI
>Rhesus23
YTQVL-L-TYPQC-----------------SKSKEELMEFIQGLNNIQC-------------AIV--AK---E-----------NHHETEGE-HLHAWIKFN------------KSQTVASTKWGSLFDWEG-----------MHGDYQKVTCT------TR--SIADTVT---------------YVMK-------------------DGD-------TLVWNCDPEALKDKEKS------HVRKY-------------------------DNEKILNTPMKELI--DEGIINIKDV-------------------------------AAYQ----------RGIAA------------------------YKLLDKPAKKS-----------------------------------------------------KC------------------------------------RGIWISGRP-G---TGKSTWAH-------KFGES---------------VGGYY------------------EKA-------------QNKWWDG-----YT------GEKVVIMDDV-------------------DNDA---LL-HYMKIWAD--------TFPCKGEV--KGSTVWLYHDW---------FIVTSNFT-IEEICGMKQD------GYKY-------VDAVKRRFKEL
>Rhesus26
VKWID-A-TIWVD------------GDEKFTGVGDENEWRDKFNGLFE-----------RY--AY--GR---E-----------VAPETKRR-HLQFRGVLK------------VACDAACLNYLSSLGF-------------RNIQPT-----------HV--RDF-EYV---------------YKDK-------------------DFFC------SWDVYRPEYDLVRTS--------PHVWQ---------------------------------------------IQLDEL----------------------------------------------DRDD-----------------------------------------------------------------------------------------R------------------------------------TIEVVWDERGN---SGKTAWAM-------YQDYLH--------------KAVYI------------------PPL--KRGLDLVACVLGKRESDW-----YI------IDTPRAF-EF----------------------------TDDWACSIE------QLKNGYVFDT--RYSFRDRYLSVRPR------VTILCNHL-PDYENY-----------------------FSSDRVLPF
>PoSerBR3
CKWID-A-TIWVD------------GDVFNPDGIGDENEWREKFSGLFE----------RY--AY--GR---E------------IAPQTGKRHLQFRGVLK--ADLNNDITLALNRVVRLRVKKNWA---------------VWMEQL-----------QS--MEDEKGR------------------------------------------------CIEIIWDEK--------------GNNAK-------------------------------------------------TA------------------------------FSMLM-----------SYEH------------------------------------------------------------------------------------------------------------------------------RA--IYCPPFD---KGRDL-IN--------------------------------------------------FVL-------------QARSADW-----Y------------IL-DM---------------------PRAFDFT-KDWACAIE------QLKNGYVYDS--RYSFKDKMLPRRPR------VTLMVNEL-PDYENY-----------------------FSKDRVLPF
>PoSerBR4
GVRAL-I-TYPQC-----------------NDGNKEELLTFLKTIYNDKI---------EY-IVV--CK---E------------NHHETDGEHYHAYIKFN------------TRAVINANHLTYRG------------VR-PNLEKV-----------SK--TAWRAIE---------------YVKK-------------------DGN-------YIEEGTSTDVKKLT---------TQEKY------------------------------KIIKEKTYI--EIFEMATLSL----------------------------PELCKVK-----------QIQR------------------------ELIVNDWPMNG---------------------------------------------------SKER------------------------------------KVYWFYGPT-G---TGKTRKAT-------EMMIELY-------------GENWV------------------SLT-----------GNLRTFFDP-----YN------GEKGVIFDDI---------------------RKGSIVW-NTLLTITD--------RYKTSVNV--KGSRIPWLAET---------IIFTSPQH-FEEVFTTEKDGQRE--QWDG-------LDQFARRITKV
>AvianA1
AKRWC-F-TLNNP-----------------TDEEVQKIKDMNPSEY-------------HY-AIV--GK---E------------RGEQ-GTPHLQGFLHLK------------CKKRLNQLKEFL--------------AR-AHWEKA-----------RG--SDEDNEA---------------YCSK-------------------EGEV------ILTLGMPAK--------------GNRSD-------------------------------LSGAVAAV--KAGRAMSEIA-------------------REFSE-----VYVKYG----------RGLRD-------------------------LALLIGQKPR---------------------------------------------------DFKT------------------------------------DVILITGPS-G---VGKSRWAF-------EYP-----------------GSKFY------------------KMK--------------GEWWDG-----YA------NEDVVVIDDF-------------------YG-W---LPFCELLRLTD--------RYPHKVPV--KGSYVEFNSKT---------IIITSNTH-PETWYNE---------EKCY-------LQALFRRINKW
>HV-CV1
VRNIV-F-IINAI-----------------DGDDLVSQLRLLDFQHPTWKHV-------KY-CIY--QR---E------------CGGEENRIHFQGYMEFH------------IQQTYKQIHAMEGM------------HN-AHFEKR-----------IA--SAKKAKH---------------YCMK-----PVEGCDCANCEAEVRNP-------TKVEGPWEFGEMSHQ--------GARND-------------------------------LLEVQREI--ERKTPMRRIA------------------KEFFPE------WVRFR-------QSFNEYRR--------------------------HQTLCRDFK------------------------------------------------------T------------------------------------KTFLFVGPP-G---KGKSTLMK-------IIARQI--------------GSWYK------------------VPH----------KKGSGLYFDD-----YD------NQEVMILDEF-------------------SGAS---MPPEFFNLLAD--------EHECVLPV--HGGAGHQMVSKY--------LFIGTNYA-PKFWWKHR--------TPAQ-------LLQTTRRLDVV
>HPoSCV5
AKRFL-L-TYNDV----------GKIPSALDLSEHLINLTSEKMEF----------------VVV--SE---E------------TAPTTGMIHYHALVILK------------DNLYSRKLDYFDYLM-----------IH-PNIEAV-----------RG--NAQKAYE---------------YVIK-------------------DGK-------YWQTDLNYFKVDG----------GKKNN------------------------------ERRERNKLL--MNGDIFEE------------------YEKGNIGP----IDLIRAA-----------KIRA----------------------IKVQYNNNMTKRT-----------------------------------------------------PP------------------------------------LIMWFYGNT-G---SGKTRKAV-------EIAEELK-------------ARIWI------------------SND-------------NLKWFDG-----YC------GQEVAVFDDL------------------RRDIL---PTWAFLLRLLD--------RYPLIVQI--KGGFVKWEPKI---------IIITCPVP-PEECFKWYNKQGEEQ-QWDR-------QEQLNRRLTWE
>CyCVlikeGT
HRRYT-W-TLNNF-----------------TEAEETHLKDVATKQLV------------KY-LVF--GY---E------------KAPTTGTPHLQGYVELK------------TALSAMQLRRLLG-------------PR-VYAEAS-----------RG--SAANNRA---------------YCTK-------------------SDN-------YFEHGCINAQ-------------GTRND------------------------------LLEAIDTLH-AGGQNPLKSVA-------------------REHPT-----VFVKFH----------RGLER------------------------LATQLDLIQDR---------------------------------------------------QQRT------------------------------------RVAILYGPP-G---TGKSRASL-------DLSRRLSNGD----------DEIYY------------------KNR--------------GLWWDG-----YA------SHTCVIIDDF-------------------YG-W---IKWDELLKICD--------RYKYMVQY--KGGMTKFNSKW---------IFITSNEH-PENWYRF---------PNYN-------WAALRRRTDIL
>Garrulus
SRSCC-W-TLNNY-----------------HDDDIIRLRHYGKNSC-------------RY-MVF--GY---E------------VAPGTGTPHLQGYVSWE------------NPRSLDAFKLEIS-------------QR-LHLEKT-----------RG--TPKQASD---------------YC-K------------------EDGK-------FEEFGELPRQ-------------GERTD-------------------------------WCVAISQI--QSGIPVEEVI-------------------ENQPQ-----LLPCIR-----------ALDT------------------------FKARQIKPLHR-----------------------------------------------------EV------------------------------------TVYVLWGDA-G---TGKSRWAY-------DNY-----------------PELYS------------------KPP--------------GKWWDG-----YL------GQKTILLDDF-------------------YG-Y---IPYTELLNVLD--------RYPYHAEV--KNGYVWAQWDT---------VIITSNKP-PNLWYKGIGL-----------------TPALQRRLNKI
>Seal_JPN1
VKMWT-M-TVKNW-------------DLFDNMEKLERIGDYQDEDGKFLV---------RY-LSI--GK---H------------QGTKTGYKHCHINLELE------------KRQALGWVKRVLFGIPD------------MHCEKR-----------QG--SREQCDD---------------YLAK-------------------DGE-------FKVIVNRRQIER-----------GHRSD-------------------------------LDEIHDMI--KEGKDLLDVF-------------------ESHFA-----STVRYS----------SGLEK-----------------------YIVLHDSKRARE-------------------------------------------------LETTAP------------------------------------QVIVYVGPA-G---SGKSWHCF-------NDEDFKAS------------GYRFP------------------IQM------------YEKVYFDG-----YN------REKTIWFDEF-------------------NGRS---MPFGKFCQLAD--------RFPGIYET--KGGSVLISGLKK--------ILISTISY-PATWWAGSNR------FNLD-------PDQLYRRLTKC
>HuTarto
SCRWF-V-TINNF-----------------TDDDIKFIESDTFQSLI------------KY-AIY--GI---E------------TAPSTGTKHLHLYFRLK------------SRIYKNSIKRMY--------------PR-GVVEVA-----------KG--DEIQCFT---------------YCSK-------------------EGN-------YKEF-------------------GNKLK-------------------SVDDWLSKKEKIKTMLDDLM--KLKKDEFDAK----------------------------YPYESFH----------HGAKL-------------------------LQWKYEHCAK---------------------------------------------GKIWGGDLRR------------------------------------KNIWISGKP-G---CGKSRWAH-------QQAPE---------------DEIYM------------------KNV--------------NKWWDG-----YIDG----DVRLVIIEDF-----------------PVDDKA---WLINILKIWAD--------RYPFNGEV--KGGTVRVTPGRWI-------MIVTSNHS-IDEVFEKC--------QSDD-------VQAIKRRFHEV
>HuJorvi2
GKRWV-F-TWCNY---------------PENWREIITNGKNPSLWSSDNI---------KY-LVA--EK---E------------YAPTTGMAHIQGYFELN------------TKFYRNSLYMVF--------------LP-AYLQIA-----------KG--TQLDNYK---------------YCTK-------------------TGVD------VIEIGSKTLETE-----------KWCTR-------------------------------LIKTKNML-NDLMKTSWSMF------------------SEKYPV-----EALHNR-----------NQLV--------------------QWKFDHTEVKESWSG---------------------------------------------------LLAY------------------------------------KNIWLWGAP-G---TGKST-WA-------RKQMEAN-------------ETMFK---------------------------------LQNKWWDG-----YDDY----HHKLVIIEDL-------------------EKNYAKVLV-SHLKVWSD--------RHWFSGEV--KGGAIKVNPGKFF-------LIVTSNYS-IDDCFE----------NEED-------KKAIKRRFKEV
>HuJorvi3
STAYC-F-TLNNP----------------ETYLPDFRTHDLSQYTNI------------RY-CIY--QL---E------------EGTT-P--HLQGYLQLS------------RIQKIINIQKQEFF------------KH-CSFRQA-----------NG--TPEQNIV---------------YCSK-----------------KDETYREG----PWIYGTIKQQ-------------GKRND-------------------------------LENMAEDI-LVNKKTRLEIA-------------------KEYPA-----NFMRYP----------RGINA---------------------------LFDLAIPK--------------------------------------------------RDFKT------------------------------------EVIYIYGST-G---TGKSKYAH-------QFD-----------------KNAYT------------------KSF--------------DKWWDQ-----YN------GQDTVIMDDY-------------------HG-E---LSFNQLLALTD--------RYECRIEY--KGSSLQFNSKY---------LFIISTRL-PDDWYPEI--------SPLR-------MEEFYRRIDTV
>HuJorvi4
YQSIC-F-TIFDP-------------HIVNDDQVCMQRAYDTGKLGF---------------LVY--QI---E------------RCPNTNREHIQGYAELH------------SRTTLGRHGPRSSGVKGIFRSDT------MHVEMA-----------KG--SAEQNIT---------------YCTK-----------------PESRVREG-----LRLGEPANKRP-----------GERKD-------------------------------WEELYEHC----IHADTD----------------EKNLCIGHP------VLIKYY-----------RSAT------------------------EIWSRTHPPSM---------------------------------------------------RFPI------------------------------------RIFILVGPT-R---TGKTRWAF-------TKF-----------------PELYR------------------LCT------------EKADWWNG-----YL------GQKDVLIDEF-------------------DGES---IKLTYMLQLLD--------RYPMQVPT--KGGFVRLCATN---------WIITSNID-HDQWYSMA--------PQGN-------RDAFYARIQEW
>PandaCV1
GRYWI-L-TISCD----------------SNPWTPTALLPGQ-----------------SY-VVG--QQ---E------------VGVG-GFKHWQVMVAYS------------KKVGLRCVQRDFGS---------------CHAELT---------------YSDSARE---------------YCRK------------------EDTRVEGT---QFEFGTLATRR------------NSETD-------------------------------WDVIRDAA------QLSDLS--------------------GVPS----DIYVRCY----------NQLRR----------------------IGQDHLRPVGMER-------------------------------------------------------------------------------------------TCHVFWGRT-G---TGKSRRAW-------EEAG----------------LCAYP------------------KDP-------------NTKFWDG-----YR------NHEHVVIDEF-------------------RG-I---INISNLLRWLD--------RYPVIVEV--KGSSVVFCART---------IWITSNVN-PEQWYPDA--------DQET-------KDALLRRLTVV
>PandaCV2
CRSWC-F-TLNYN----------------ADTYDGHLSTLQALAATLAV----------DY-LLY--GR---E------------SAPTTGQRHLQGYIVFS------------SRRGLNAVRALL--------------PG-AHFERA-----------KG--SHKQNYD---------------YCTK-------------------DGD-------FEESGELPADKG-----------GKRPC-------------------------------LWESY-----REWCKSLDHI------------PSDLEIVESFPA-----LYGRYR-------SACRSIAD-------------------------LYCPRPTIRV----------------------------------GELRDWQSELEQRLEDEPDDR------------------------------------TVEFFVDVAGG---VGKSWFCG-------YLFSKLK-------------DVQVL------------------GPG--------------KRD-DLA----HVIDV---GSRIFLF-NV-------------------PRKSMEFLNYGFLESLKD----------RMVFSP--KYESQMKILKHKCH------VIVMCNEM-PDMEK------------------------MSADRYVIH
>PandaCV3
GKYWC-F-TSYHN--------------DCPVFDAGTM----------------------QY-LVY--GG---E------------ICPRTERRHWQCYVEFK------------SNKRRKAVSKMFNG---------------VHLERR-----------NG--TAQEAAT---------------YCKK------------------DEQ--------FVEHGSIGEVNQ-----------GRRTD-------------------------------IHDAASLV--AAGQSVRSIA-------------------ESNPR-----LFAQYG----------RGLTF----------------------------LSAVTNS----------------------------------------------GRSIRWRDV------------------------------------KCQMWWGKT-N---LNKTRTWF-------DKYWDEG-------------CYRFQ------------------YGN-------------GKSWWDG-----YD------GEKHILFDEF-------------------NC-Q---ILLSEMLMLTD--------GYPMRLEC--KGSHTYAKWET---------VTIISNDD-PQFFYNSC--------STDK-------RNAFARRFEKL
>PandaCV4
LRNCC-F-TINNI--------------DANNNIENYFNFPIDGV---------------KY-CIY--QK---E------------KVTR-D--HLQGYIEFE------------APKSQAQIKDILGKE--------------AHIEKR-----------RG--TALQAQQ---------------YCMK------------------NDSRVSG----PYEFGVISHQ-------------GKRSD-------------------------------LKEIADRF--RSGESIKDII-------------------DGNET-----QFVRYG----------RGLRE------------------------LQALLQPRPRS---------------------------------------------------YTKK------------------------------------EVVVLWGPP-G---VGKSYFVN-------HIMELRQ-------------KLLYI------------------KSP-------------NTKWWDN-----YQ------GESDILLDEF-------------------PGTM---TARDAKIILGE---------VNGPLET--KGGSFTTDKMER--------FWITSNYE-PGMWFENA--------KDID-------RSAVQREVNGP
>Varroa
SKNWQ-F-TINNH--------------GAVDPLLCQWRRLLEQGKI-------------NY-LVC--QC---E------------RGDNGTP-HIQGMLQCK------------NAISMQSAKDRASSN--------------AHVEVA--------------IRPKELRA---------------YCMK-------------------ED--------TRELGPWEIGEFRNEQ-------GKRTD-------------------------------LDLARQAI--DDGATDAMLA-------------------KEHFS-----TFVKYH----------KGLSA------------------------ARMHIQRPTNH---------------------------------------------------YIPK------------------------------------KVVLFHGMP-G---TGKTYFCL-------VTLGLDP-------------ASVYV------------------KDT-------------RTKWWDG-----YA------GQKVVVMDEF-------------------PGSL---SALDWKLYLGE---------AMVALES--KGGTMYSQYET---------VYLTSNYA-KEELFPNA--------RDID-------RQAVQRRISES
>Idotea
SKRFC-F-THFGC----------------PDEFTNILQARSPLTKCW----------------IV--QQ---ERGQAEGKAPLEGANAQNGGLHLQGYIHTK------------RVYTFAQFLRIW--------------PV-SHVEAA-----------QG--TEAQNYL---------------YCRK-------NETFTGKYRLAMEGS-------VWSRDVQRLQA------------KSRKD-----------------------------AEMQAIVDKI--KQGATTADIA-------------------RNNTA-----YFIRHC----------NGIPA------------------------AVRHHQPAAPA---------------------------------------------------TRPV------------------------------------HVILLKGST-G---TGKSYWAR-------QLATYQR-------------KRLYC------------------KQI---------QQDTDTQWFDG-----YD------GQEILLLDDF-------------------GRKQ---IGYRQLLTYLD--------IYALKVQI--KGDTVDARWNY---------VIITTNEE-IQEWYPNED------------------IAPLRRRIAKI
>I0178_Cruci
NTSAL-L-TYKTH----------------LDKKAYLEWFEKQAKQTP------------VF-IRL--AH---E-------TGSHDEGEP-DYDHTHVVFKCK-------------SRIDTTSQRFFDFNA----------IH-PHIKVL-----------KTNKSIDDAKK---------------YIAK--------EDKDNEDLLVSDTSN------FIE-GVWSKN-------------TIQEA-------------------------------LLDFVKK-----PSDVAGII--------------------------------QLY-----------GLKK----------------------------NPTQIHE-----------------------------EDIPRHAWQIALMKETEKPPTKKQRR------------------------------------QIIWVVDRVGN---TGKSQLAK-------YMIMSDPK------------KWFVC------------------KDL-------------GTSR-DSSTIIQFAIAKGW-EGHGVII-DL-------------------PRSA---ENHDRMYSYIE------EIKDGFVTSQ--KYQGCTSTFNKPH-------LIVFANWE-PNYTR------------------------LSYDRWDMR
>I0910_Beetle
ARSWV-F-TQFVS----------------EEGGWDPNTIDWTATIEPKQ-------------VIC--GL---E------------RG-KKGRLHWQGCIFFN------------NQVTLSTVKTVMDSNN-------------VHLEIK-----------RG--NIEQAIK---------------YCLK-----------SETAELDEDNEKILYAYPDIDWQGRLDEDK-----------GKSNS----------------------------WKLAMEAPTY---SEGIEILKAN---------------------EAR-----SWLLYG------DRIAANLRH-----------------------HWEMKTTEERSP----------------------------------------KEYKRPFADKERLSR------------------------------------KSILLLGQA-G---TGKTTYAM----------------------------DHFK------------------HPL-------------LIRHMDGLKKI--TP-----DTDGLVFDDL------------------SFHHW---KCAQSVIHLCD-------LENDSEINV--KHSTVTIPKHMP--------RIFTCNRT-FDEWVPEIC-------KHEE-------KMAIKRRCDIL
>I1020_BlowFly
ARNWC-G-TLQLE----------------DDDWDAETWLESLVRDEKA-----------KY-VVG--QI---E------------RGHETEHAHLQFYVQCL------------SQKNLVWMKRNIND-------------K-AHWETA-----------KG--TAKHNRA---------------YCTK------------------EDSRVRG----PWEFGEIVQQ-------------GQREG--------------------------------LESAIKM-VKEGAPLKDIA-------------------LEQSV-----VWVHHH-------RGLMDLRK--------------------------QLGLEADRR------------------------------------------------YFGVDGP------------------------------------EVWCLWGPS-G---TGKSRWVN-------AKW-----------------PDAFW------------------KIP-------------NEKWWDG-----YT------GQETVILDDF-------------------KDGD---MRLGDLQRLLD--------WYPLWVEV--KGGTIPMLAKR---------YVFTCNTH-PSSWYR----------KADP-------HRTIMRRFDEF
>I1021_BlowFly
VRNWI-G-TLFIQ----------------EGFNAGEWMQGLFENGEV------------AF-VCG--QL---E------------QCPKTGRIHLQYMIQMD------------RSRQLARVRKISAQT---------------HWEPV-----------RG--SCAQARA---------------YCTK------------------EETRVDG----PWEFGQLTTQ-------------GKRRG-------------------------------LEEAIDAV--KLGAPIKEIA-------------------SEFSM-----VWVGHY-------KGLLNLRQ--------------------------TLGLDADRR------------------------------------------------QFGPEGP------------------------------------EVWVLWGPT-G---TGKSRFAA-------EQW-----------------PDAFW------------------KAP-------------DDKWWDG-----YS------GQETVIIDDF-------------------KDYG---MKLLDMQRLLD--------RYPLWVEV--KGGSVPMLAKR---------YVLTSNTH-PDEWYT----------KADP-------GKTLMRRIKEF
>Giardia1
VRSWI-G-TLNGA----------------DREFDYSRWMERLYTSGVV-----------KF-VCG--QL---E------------EGHETGNLHLQYMVQLD------------RSRRLAHLRTAICN-------------R-SHWEPV-----------YG--SNTQAKA---------------YCTK------------------EDTRVDG----PWEYGQLSVN-------------GKRRG-------------------------------LDEAIEAV--KLDKPLHEVA-------------------DEFSL-----AWVNHG-------KGLTSLRQ--------------------------QLKLDADRR---------------------------------------------------SFGP------------------------------------EVWVLWGPS-G---TGKSRFAN-------DRW-----------------PDAFW------------------KAP-------------KSKWWDG-----YS------GQETVVLDDF-------------------KDYS---MPLVEIQRLLD--------WYPLWVEV--KGGSVPMFARR---------YVITSNTS-PEDWYL----------KVDP-------HKTVLRRIRDF
>Giardia2
FRNWC-G-TRQVQ----------------EGFDAEQFLRDMVESKKA------------RY-AVG--QL---E------------QG---SHLHLQFYVQRD------------RQSTLNVMKRDICAE--------------THWEQS-----------RG--TPEQNKE---------------YCTK------------------ESTRVAG----PWEFGTAVKE-------------RQRSD-------------------------------LDKAAQMI--DEGKSLRDVA-------------------VECKS-----TFIRYH-------KGLRAYEA--------------------------ITRSKGPRS-------------------------------------------------FGPLGP------------------------------------EVWVFWGET-G---TGKSRRAF-------EQW-----------------PDAYR------------------KTT-------------SDKWWDG-----YR------GQETVIFDDF-------------------KGSS---MRLHDFQMIID--------RYPVQVEV--KGAVVDLSATR---------FVFTSNKH-PREWYSK---------EADP-------DGTVMRRITEF
>I1393_Millipede
AKFWC-F-TSFKD----------------EHPNFCEETF--------------------SY-ITY--QR---E------------RCPTSSREHWQGYVECK------------RSSGVRTVKDGLGDNA-------------CHLEPS-----------RS--TATWFKM----------ARIAT-LSK----------------------------------SVRR--------------GQRTD-------------------------------LERVAKRV--RDGGNLAEIA-------------------TEFPV-----ETIKFG-------RGIQQLIE---------------------------LNRKGRDG---------------------------------------------------TIEA------------------------------------KVIIYWGKT-G---TGKTRRAF-------ERF-----------------PTAYF------------------KPD--------------GKWFDN-----YN------GEDVIIFDDF-------------------NGHKD--INVGMLLRICD--------RYPMTVEK--KGSSCKLNATT---------FVFTSNLH-WKEWYNIEGMRQD---WIAH-------WDAFERRITEI
>I1608_Spi
VKCWC-F-TLNNY-----------------TEDEFLTLQRTLELQKP------------TF-AII--AK---E------------VGDN-QTPHLQGYVHLT------------KRTVFSDVKKILG-------------IR-AHIEQA-----------RG--SDQDSLL---------------YCSK------------------QDPN-------PFIIGAPDLKSG-----------GSAKR----------------------------IALHRAASEWI--AGVTGGESIF-------------HQFTKSPDSGM-----AYLRHF-------KAIENIVK-----------------------DKRRIHSMDKIR-----------------------------EEYTNATLRIYQARIDRMVKLPPDPR------------------------------------TIHWFYDERGN---TGKSW-MT-------NWLMLN--------------HGAIC------------------FSN--------------GKSADIAYA--YS------GERIVVF-DF-------------------TR-S---MQDVLNYQVIE------ELKNGRIFSP--KYESCCKLFPRPH-------VICFANWL-PDYGK------------------------MSADRWDIH
>I1648A_Spi
CKNWC-F-TWNNP------------------DLGYEALLELLSSKS-------------SY-CIF--QK---E------------QGAN-GTVHFQGFVQFT------------SKQRLSSLKKVLQS---------------AHWERT-----------KG--TAEENRD---------------YCSK--------------ADSRVDG--------PWSSGRIVVK-------------GQRRD-------------------------------IEEFRDAV--LEGSCNLDLV-------------------MSFPG-----QVARFP-------KFIDFVRS---------------------------AQSVRRVE-----------------------------------------------------KP------------------------------------VVECFYGPS-G---SGKTRRAM-------AVSGFD--------------STFVV------------------SRP----------DSGRPLWWDG-----FDPR----IHITVVLDDF-------------------YG-W---IPWSFLLQLID--------RYPFQVEK--KGGKIEFNCKN---------VIFTSNQH-PSKWYKSV--------PNDD-------LTPLLRRIDNI
>I1653_Spi
TRNWC-F-TIFTE----------------DGDGEASAHYDPNTIDWLSATPQV------RY-VVA--GL---E------------VAPTSGRLHWQGYIELQ------------HPATLVSCKNSLGTD------------K-AHLEIR-----------RG--TRNQAIA---------------YCLK--------------QDSAAQGEPEG----NEPKIIFTWGDDNPQ--------GTDDI-------------------------------YDEVLCQ---TDVNTAIQFI------------------KRVRPR-----DYCIFG----------QQLHT------------------NLERHFTKPKAYDRGTR-----------------------------------------QYNLPFLPDHVLET------------------------------------KAIYINGPA-G---SGKTRWSA----------------------------DHFE------------------NPL-----------LVSHKD-DLKRLAK-G------SYNGIIFDDF------------------NISHW---PI-GAVIHLCD-------LEWDRSIDV--KHGTVTIPAQMP--------RIFTNNLS-FDEWCPSGL-------TEEQ-------KNALRRRIHVI
>I1655D_Spi
CRNYV-F-TLNNP-----------------QGTPMFVPDKM------------------KY-MVY--QK---E------------SGEN-GTNHYQGYVELL------------SPTGMPSVKRMIGQN--------------PHLEPR-----------RG--TQAEARA---------------YCMK--------------PETRVDG--------PWEMGTFTENNQ-----------GKRTD-------------------------------LELAIQDI--DGGSSMARVA-------------------LDHPV-----TFVKYP----------RGLSA------------------------YANMRNFRGTT---------------------------------------------------YTKK------------------------------------QSIVLWGSP-G---CGKTSTLV-------NYF-----------------PDMYV------------------KMC-------------DNKWWDG-----YS------DQKQVLLDDF-------------------PN-T---YTAKQTKDLLG--------ELDLPRES--KGQVIKPRVEF---------FFITSNFH-PDEWFESA--------KQQD-------RLAVRRRITKT
>I1657E_Spi
KKAYC-F-TLNNY-----------------TSEEYEEICGKLSDDC-------------LY-AII--GK---E------------VGES-GTPHLQGYCLFK------------RALQFNTIKNRYL-------------PR-CHIEVA-----------AG--SADANRA---------------YCSK-------------------GGS-------FIEYGTKPKKS------------NTRSE------------------------------LASAFCTHM--GSGRSGMVQF------------------AAEEPG----TWYFSGH-----------NLLR-----------------------NYLAIQPPISRD-----------------------------------------------------AI------------------------------------SVKWYYGEP-G---VGKSRRAH-------MEL-----------------PDAFI------------------KEP-------------RTKWWSG-----YA------LETDVIIDDF-------------------GPNG---IDINHLLRWFD--------RYKCVVES--KGGMLPLYAVN---------FIVTSNFH-PNQIFQFGGE------LNAQ-------LPALMRRIECI
>I1661E_Spi
YRSWC-F-TKNNY-----------------AISDCDSILAIPC----------------RY-VIF--GK---E------------VAPTTGTPHLQGYISFE------------SAKSRSAVAKLL--------------PG-CHLLVA-----------RG--TASQNKV---------------YCSK-------------------GGQ-------VFENGVLPADSTVG---------GRMET-----------------------------ARWDNTWSLA--TSGRIEEI-----------------------DSD-----IRLRYY----------TTIKK----------------------IGVDYMPPVKSLE-----------------------------------------------------SV------------------------------------CGVWIYGAS-G---AGKTR-AV-------LASF----------------PEAYI------------------KPR--------------NVWWDG-----YQ------QEEVVLLDDV-------------------DKFD--VALGGKLKHWAD--------FPPFIGEI--KGISRRIRPSK---------LIVTSQYK-MEEIWN----------DAQT-------LDALGRRFKVI
>I1654B_Spi
GVIWL-V-TCPES----------------SWKPDFLQSDPV------------------VY-AVG--QH---E------------LSDG-GYAHVHALIWFA------------RKQSLVAVRALSAG----------------NWELS-----------RS--SA--AES---------------YVWK------------------DETAVQGS---RFQFGSKPVLR------------SSKRD-------------------------------WDAIWLSA--TLGRVDEI-----------------------PAS----IRISSYR-----------AIKS---------------------------IAADHMVP--------------------------------------------------AAMER------------------------------------SISVFWGST-G---TGKSRRAW-------EEAG----------------TRAFP------------------KDP-------------NTKFWDG-----YR------DQNHVVIDEF-------------------RG-V---VNISHVLRWFD--------RYPVIVEV--KGGAVPLQATK---------IWITSNLH-PRDWYPTL--------DVST-------QEAFRGCLNV-
>I1646E_Spi
SRSYC-F-TWNNY-----------------PVNHQDVLDRLGY----------------RY-VCY--GY---E------------WAPTTRTPHLQGFIYFR------------DAKTMRTVVRGL--------------PG-VHIESA-----------RG--TPAQCIE---------------YCRK-------------------DGE-------FIEFGEAPQTPQEI---------GEAEK-------------------------DRYLTAWDLA------KAGQIDEI-----------------------DPE-----LRLRHY----------STLKS---------------------------IAKDYMVR------------------------------------------------PPQLDGV------------------------------------CGVWFWGPA-G---SGKTTTAN-------RLY-----------------PNAYL------------------KPL--------------NKWWDG-----YQ------GEDVVICDDM-------------------SIFHR--SLSDLLKHWTD--------FLPFIAEV--KRESVYIRPSK---------FIVTSQYS-IEEIWAG---------DEKS-------LEAMRRRFTVV
>I1657I_Spi
ARAVF-L-TYPQC-----------------PLLKQHVLTMLRTKLGEDEGT--------HY--LI--GQ---E-------------THKDGTPHLHIFVERG------------HLINTRNARYFDLEDASGI-------YH-PNVTAP-----------RD--RAD-VIR---------------YITK------------------EDTE-------PVKWPETWKFDEPP---------KKRSK-------------------------------WEQATPLL--LEGQDAATLL-------------------KSMPV-----FVLGNLKKVQEATAFLANIKQ------------------QASLPPLETFLTWVLPA---------------------------EPEYERNIAFKTVWNELRDNLASKDFGR------------------------------------RQLYLHGPT-G---IGKSTFLR-------HLLMC---------------IRTYI------------------LPN------------------EDW----YD------HWDNNLF-DL----------------SVMEEFKGQKSI-QWLNQWLD--------EAHFYVKR--KGVAGLLKTNPIP-------TILISNFD-INSSDVYPNMQ-----ESVS-------IQTLRRRLRSL
>I1659B_Spi
GRNWL-F-TENNP-----------------TLNPNDFLESAKLWDHV------------RY-IIF--QQ---E------------TGEG-GTSHYQGYVEFS------------QPIRFAKVTGFL--------------PR-AHWEMR-----------RG--TSAQCIE---------------YCSK------------------LDTRVDG----PWTYGDP--GFSSQ---------GSRSD-------------------------------LSGAIEAL--REGGLKRL--------------------REDCPE-----VYVKYH----------RGLHQ-------------------------LYNAELPSRP----------------------------------------------------RAP------------------------------------DVHLLFGPP-G---CGKTRFFY-------DNYPN---------------SPSLA------------------VTD--------------GFWFDG-----YS------GEDSVLIDDY-------------------DGKASRWTL-SNLLRILD--------RYSIQVPI--KGGFTPWIPTR---------IFITSNLH-PSNWYDYSQ-------RQQR-------YQALSRRFTRV
>I0180_Volvo
FRHWI-G-TSFNL-----------------ESIPDDESTIKQ--------------------IAY--QR---E------------RCPETNRLHLQFCISFT------------NPRTMDGVKRYIGDQS-------------AHLEPC-----------RN--LRK-GLE---------------YCNK-------------------SES-------FVDN------RFS----------RFNTD---------------------------AQDAPDDF------REFTELQL--------------------WQKYPN-----WMLKHG----------TQVRR----------------------YYQICQEVPQTRE-----------------------------------------------------KP------------------------------------VCYIFWGPA-G---TGKSYSAR-------HWLG----------------DQLYI------------------KPP--------------GNFWIG-----YN------GEKAVLFDDY-------------------YSS----EKYDDLLRWIS--------ENPIHVSI--KGSSTPLKAIK---------FAFTSNMN-PRSWHS----------KIED-------HSALFRRITKC
>I0831_Circu
CHGWT-F-TVFAL-----------------EPEPVFEPNLH------------------EY-LIF--GR---E------------TCPTTGRSHLQGYIYFK------------ERRRLPYLKKWI--------------PG-AHFEAA-----------KG--NPEQNQK---------------YCSK-------------------DGD-------FKEYGRLPRSKSGG---------GAFKD----------------------------------VLLKA--ESGNIADI--------------------KEEYPG-----LFIRYK----------TNILS-------------------------SVKFRVEELK-----------------------------------------------------SS------------------------------------CGVWICGPP-R---CGKDYAVR-------KL------------------NSVYV------------------KPL--------------NKWWDG-----YN------NENFVLLSDV-------------------EPPHCSWLG-FFLKIWTD--------RYAFVAEI--KGGSVKIRPKK---------IFVTSNFT-LEECF-----------SGKV-------LEALRTRFNVY
>I960_Circu
CKRWL-F-TSYNV-----------------VSEPFYDEKIH------------------EY-LCF--GR---E------------TCPSTNRRHLQGYVAFK------------NRITLAGIKKWI--------------PG-AHFERA-----------RG--TPTENRD---------------YCKK-------------------DGD-------FKEWGSVPTVT------------GRACK-------------------------------FGDILHLA--ESGNITCI--------------------KDTYPG-----VYLRYK-----------ATLL------------------------SSLVCNTTDLK-----------------------------------------------------NS------------------------------------CGVWLCGPP-R---SGKDYAVR-------QL------------------DNVYM------------------KML--------------NKWWDG-----YK------NEDNVLISDI-------------------EPDHGKWIG-YYIKIWCD--------MYAFNAEI--KGGSMKIRPKK---------IFMTSNYK-LDEVF-----------SGEI-------LSAVAARCNVY
>I1601_Circu
QKGWC-Y-TRFDI-----------------ENIPVYNEHEE------------------SY-HIF--GR---E------------RCPSTGRIHYQGFIYFK------------QRKRLTQLKKAGYTG---------------HFEAM-----------RG--SPQQASE---------------YCKK-------------------DSD-------YTEFGQLPVVSSG----------GSVFA-------------------------------DALAKAKA----GDFDSI--------------------EENHPG-----VFLRYR-----------GTLL------------------------SCFKYNVVELL-----------------------------------------------------NS------------------------------------CGVWICGPP-R---SGKDYSVR-------KL------------------SSLYI------------------KPL--------------NKWWDG-----YM------NEDNVLISDV-------------------DVSHGNWLG-YFLKIWMD--------RYAFIGEI--KGGSIKIRPKK---------VFVTSNFL-IEDVFV----------NEQV-------CAAVKARCNIY
>I1594_Circu
CHGWT-F-TVFAL-----------------EPEPVFEPNLH------------------EY-LIF--GR---E------------TCPTTGRSHLQGYIYFK------------ERRRLPYLKKWI--------------PG-AHFEAA-----------KG--NPEQNQK---------------YCSK-------------------DGD-------FKEYGRLPRSKSG----------GGAFK-------------------------------DVLLKA----ESGNIADI--------------------KEEYPG-----LFIRYK----------TNILS-------------------------SVKFRVEELN-----------------------------------------------------SS------------------------------------CGVWICGPP-R---CGKDYAVR-------KL------------------NSVFV------------------KPL--------------NKWWDG-----YN------NEKFVLLSDV-------------------EPSHCVWLG-FFLKIWTD--------RYAFVAEI--KGGSVKIRPKK---------VFVTSNFT-MEECF-----------NGKV-------LDALKTRFNVY
>I1644C_Circu
SKNWC-F-TSYNV-----------------ESEPFLQQRNKI-----------------QY-LIW--GR---E------------TCPDTNRPHLQGFVAFK------------VRTKFSTLKNFEN----------------FHFEKT-----------KG--TIHEAVE---------------YCKK-------------------DGD-------FTEYGVLPSAT------------GNNSA-------------------------------FKQVLAFA--KKGEISAI--------------------EDEHPG-----IYIRYK-----------RTLE------------------------SLAVYNTSELE-----------------------------------------------------NS------------------------------------CGVWIHGPP-R---CGKDYAVR-------QL------------------GNVYN------------------KGM--------------NKWWDN-----YK------GEPIVLLSDV-------------------QPDQAKWLG-HFLKIWAD--------RYAFNAEI--KCGTIYIRPKQ---------FYVTSNFS-IDEIF-----------EGKI-------KEAIAARFDEL
>I1644A_CM
TSRMT-F-TWNHY-----------------DDSDVERLKSK-DVKGI------------KY-IVF--GF---E------------IGEMCGTPHLQGYVEWT-----EAISFGAACQRFEPLSAAD---------------K-RHGIKYKVYFLKA----HG--SQEANFE---------------YCT-------------------CTG---------DKYGPGCCEDK-----------SHTRD-------------------------------PYYILVD---EDEEDYQYFE------------------NPPWHT-----KALKYN-----QDCFIGGDKD------------KMSIDRAQRLFPANMRMLNWQRE-----------------------------------------LVNMVTDGRPPEGR------------------------------------RIVWVHGKKGA---EGKTVLAA-------WLFMNA--------------NALFL-------------------NN--------------SKTADMAYA--YD------DHEIVCI-DL-------------------TKSAEEVLNISAIEALKNGLIF--SGKYHSKAKI---GGVRPWVI-----------VFSNSSAP-LDSMAQKRFFVIP---IQKN-------PRLLQKEPNEV
>I1022_Smaco
TQTWM-L-TVPRR---------------KTAKEWMGIYKWLRDNDVHKW--------------TV--AM---E------------TGSN-GYDHWQIRFQV--------------GKTFKQLKKEWGD-------------K-AHIEEA-----------------SDTWD---------------YERK-------------------SGM-------FFSSTDTPEVRKCRF--------GRLNW-----------------------------------------------------------------------------------RQE-----------AVVQ----------------------------AVQATND----------------------------------------------------REV--------------------------------------VVWYDPDGN---KGKSWLLG-------HLYETG--------------QAWVV------------------QAQ------DTVKGIIQDVASEYIN---HG------WRPIVVI-DI------------------PRTWK---WT-SDLYVAIE------RIKDGLIKDP--RYSSKTVHIRGVK-------VLVTCSTM-PKLDK------------------------LSADRWVII
>I1035_Smaco
VKVYL-L-TVPLVHRIQFDSPLYRWRHSSSYSTKRAIRILIESLDCKRW--------------IV--AR---E------------RGRG-GYEHLQVRVETS------------ADNFFDRVSRVLPC---------------AHIEES-----------TS----AYSDW---------------YERK-------------------EGR-------YVTSSDLLP--------------GRTKV--------------------------------------L--KQRFGCFYPF---------------------QKR-----VLRALQ-----------STND-----------------------------------------------------------------------------------------R------------------------------------EVVVWYDQTGN---AGKSWLKG-------ALWERG--------------LAYII------------------QPM------SSISVMVQDVA-DE-----YLRHG---YRQYLVI-DI------------------PRTWK---WS-EDLYCAIE------TIKDGLLKDP--RYNSETVNIAGVQ-------VLILCNTL-PKLDK------------------------LSVDRWIIL
>Hymeno
QRVLA-FVTLQIT-----------------VVLGRTQIRLNVPLKG--------------------------------------------------LLINLK------------KSIRYNTIKNLFCTN------------R-VHLELA-----------RG--SDLDNQK---------------YCSK-------------------ENN-------FFEFGQPAARK------------PEKRK-------------------------------LEDAIDSI--RQSKDMRTIA-------------------NEFDE-----IYVRHW----------RGLEK------------------------LQSMINPPPER---------------------------------------------------DYKT------------------------------------QVFYYHGPP-G---TGKSKTAY-------DEAKATG-------------EAIYY------------------KPR--------------GKWWDG-----YE------QQPNIIIDDF-------------------YG-W---IPYDDL-KILD--------RYPYRVPI--KGGYQIFNSKR---------IWITSNIA-PEKQYKH---------SHFI-------PQALIRRIDVL
>RodentCV
VKRLC-F-TLHDY-----------------TESEYNGIINVFKTKC-------------TY-LII--GK---E------------ICPTTQRRHLQGYMYIV---ILFIFRNLNKSYRFSTIKRLFCTE------------R-VHIELA-----------RG--SDTDNRR---------------YCSK-------------------END-------FFEYGTPSTNS------------RKSNT-------------------------------IQDATEAI--RQGHNLQYVA-------------------ENFDT-----IYVRHW----------RGLEK------------------------FIEKIKPPPER---------------------------------------------------DFKT------------------------------------FVKYFYGPP-G---TGKSRTAL-------QEAKETN-------------EPIYY------------------KPR--------------GPWWDG-----YE------QQPNVIIDDF-------------------YG-W---IPYDDLLKILD--------RYPYRVPI--KGSYQIFNSKR---------IWITSNIE-PEKQYKH---------SHFI-------PEALLRRIDVI
>CEV_Ant
--------------------------------------------------------------------------------------------PHLQGFCNLE------------KPICFKKIKELLYHT--------------IHIEKA-----------NG--SDEQNQT---------------YCKK-------------------SNM-------FFEKGVPQNQ-------------GRRND-------------------------------LQAVVDTI--STGERHIEAI------------------ASKHPT-----TFIKYH----------RGIIA------------------------YLSITNPIPPR---------------------------------------------------SYKT------------------------------------DVYYYWGPP-G---SGKSRRAL-------EEATATAP------------DSIYY------------------KPR--------------GDWWDG-----YQ------QQTCVIIDDF-------------------YG-W---IKYDELLKICD--------RYPYKVPI--KGGYEEFTTRK---------IWITSNID-TDKLYKF---------KNFI-------PNAFERQITNK
>CEV_Loaloa
SKQSR-S-TNWTA-----------------TIFDIENLDISLLERYGHGF---------KY-AIL--GK---E------------TCPTTTHEHLQK-----------------KEITLQQI-------------------------------------------GEENPD---------------YLMK---------------------------------------------------------------------------------------------------------------------------------------------------------YKRRI------------------------IEYGQTYIMDR---------------------------------------------------KEKT------------------------------------ELYLIIGDP-G---MGKTTFAT-------KLNND---------------YFIKT------------------SNM--------------EKWWDG-----YQ------QQELVII-DF-------------------YG-W---ISPNEIMNLAD--------SKPYQVQT--KGGFQKFTSKA---------IVITSNKY-LENSWRP---------EHRN--------STCEHSTEES
>CEV_Wuche
RRAKC-W-TATIF-----------------NMKAFNSSNLEQIGNGL------------EY-GII--SK---E------------TCSTTNRQHFQCYFKFN------------SPVLFQTLLNNLPRA--------------SHVEKA-----------KG--SPYQNYQ---------------YCSK-------------------ESI-------NEEIGRRPEP-------------PNRKR-------------------------------KSSEEQSTLLKKYCRNEINL-------------------QQMIE----KDNLFVM----------RNLTK------------------------IQQLKSYTIE----------------------------------------------------DRKTIT----------------------------------DLYLIIGEP-G---IGKTTFAT-------KLSKN---------------YFIKT------------------ANT--------------EKWWDG-----YE------QQELVILDDF-------------------YG-W---MQPAEIFNLAD--------SKPHLVQI--KRRLRKI--HQ---------QSNSNNKQ-QNTGTLVETV------SKYD-------MRAFDRRVTM-
>CEV_Oncho
----M-A-TNKDC-----------------TPGVLRVQVGGGGDKTDVVASRLTCITA----GIV--RR-----------------MWLRMPSHVD-YHLFLPTTAV-GFLKFNSPVRFSTLQAKLPRG--------------THIESA-----------KG--TDFQNFK---------------YCSK-------------------EAI-------QQEIGTRPLE-------------AKKRK------------------------------TEIQDECLRKLRRNEMTLDDL------------------ADEHPT-----FVMKNM----------NKVIA------------------------FKNRFIEDRKE-----------------------------------------------------PT------------------------------------ELYLIIGDT-G---VGKSTFAT-------NLSKS---------------HFIKT------------------SNM--------------GQWWDG-----YE------QQELVILDDF-------------------YG-W---ISPVELFNLAD--------SKPHQVP---KGGFVKFTSKAILLCFKY-KPRRQNSIR-QCISTNLMF-------THVP-------HKQQQAILLIN
>CEV_Varroa1
-------------------------------MQVVCLLAFNLGNRLKEDN---------GY-LLL--GF---E------------IGLNNGTPNTQGYVRFK------------SPRCFKIVKSLIGI-------------R-SHLEQA-----------EG--TENQNKV---------------YCTK-------------------SGV-------YEEYGTSKSQ-------------GQRSD-------------------------------LEEAAYAL--NQENKSLKDI------------------ASDLPC-----VYIRYH----------RGLKE------------------------LKNNHVPVKPR---------------------------------------------------DFRS------------------------------------DVYIFYGPT-R---TGKSRAAR-------QMAGD---------------LSVYY------------------KNR--------------SPWWRN-----YQ------QGDVVILDDF-------------------YS-W---IP----------------------------------------------------------------------------------------------
>CEV_Varroa2
FRRAA-W-TLNNY-----------------SDEEVKNLKENINQF--------------RY-IVW--GY---E------------IAPNTGTKHLQGYSALE------------KPATIDRFKALISE-------------R-AHIEFA-----------KA--SEEKNRE---------------YCIK-------------------SGH-------FEEYGRINSQ-------------GQRND-------------------------------LYNVVDTL-LENKDDPIGAV------------------AETHPV-----AFIKFH----------RGIKD------------------------LANTLRLGAKR---------------------------------------------------NHRT------------------------------------KLCIVYGYP-G---TGKSFRVR-------QICEQLYGE-----------DETFY------------------KTR--------------GEW-----------IITLHNNQMFLV-SV--------------------GAT---IVNLKFV-----------------------------------------------------------------------------------------
>Cyclo_2
LKRFC-F-TLNNY-----------------DEDRVKILKEFMSTKC-------------KY-AIM--GF---E------------EAPTTGTKHIQG----------------------------------------------------------------------------------------------------------------SW--------LKAACQLIIE-------------GKSER-------------------------------------------------SI------------------AEQFPS-----QYVMYH----------RGFQA------------------------LRNAIAPPKPR---------------------------------------------------DFKT------------------------------------EVYVYIGPT-G---TGKSRKAA-------EMATQTN-------------EPIFY------------------KAR--------------GNWWDG-----YK------QQENVIIDDF-------------------YG-W---LELDELLKITD--------RYPYRVPV--KGSYEVFNSKR---------IWITSNKT-VTTWYPTE--------RDEL-------LLALTRRFTQI
>CroACyV1
VRRFV-F-TLNNY-----------------SEEQYVRAIDFLQHYC-------------KY-GVV--GK---E------------TGES-GTPHLQGFCNLK------------KQMRFNTIKAKLDNA--------------IHLEKA-----------N------------------------------------------------HND-------LAALVDAIQS-------------GQRDI-----------------------------------------------RTIA-------------------EAFPT-----SYIRYH----------RGIKE------------------------YLKTTCPINPR---------------------------------------------------TFKT------------------------------------FVYYYWGPT-G---TGKSRRSL-------MEATSIE-------------GGIYY------------------KPR--------------GEWWDG-----YH------QQDNVIIDDF-------------------YG-W---IKWDELLKICD--------RYPYKVPV--KGGYEEFTSRR---------IWITSNVD-TDMLYKF---------TNYD-------PAPFERRITNK
>Cyclo_13
VRRFC-F-TWNNP-----------------TELDFALCSEFIKKYC-------------KY-GIV--GK---E------------IAPTTGTLHLQGFCNLQ------------KPMRFSTIKQRLD-------------NR-IHLEKA-----------NG--SDEENQK---------------YCSK-------------------SGD-------FFEEGSPGFP-------------GRRTD-------------------------------LESLVSSI--KNREVTTLKG-----------------VAEMHGA-----CFIKYH----------RGIQA------------------------YMQQMVPIQPR---------------------------------------------------DFKT------------------------------------EVYFYWGPP-G---TGKSRRAA-------EEARTRFPNNPDTGR-----DEVYY------------------KPR--------------GLWWDG-----YE------QQKAVVIDDF-------------------YG-W---IKYDEMLKICD--------RYPYKVQI--KGGFQEFKAEA---------IWITSNVS-IDLLYRF---------TGYD-------PAALQRRMTCI
>Cyclo_21
RSRWC-F-TVNNY-----------------TTEHIEQLRKLGSTLLTS-----------GY-LIF--GY---E------------NAPTTNTKHLQGYIRLN------------KPKLFRQLQLLL--------------PPATHIEAT-----------KG--TERQNFR---------------YCTK-------------------SGV-------FEEFGIQRTQ-------------GQRTD-------------------------------LEQAVHEL--LHENGTILQV------------------ATNNPT-----VYVRNW----------RGLHE------------------------LRNLLIPVKPR---------------------------------------------------DFRS------------------------------------NIYILYGPT-R---TGKSRAAQ-------KIAGD---------------TSTYY------------------KNR--------------SNWWHG-----YH------QEETVIIDDF-------------------YG-W---IKWDELLKLCD--------RYPYKVET--KGGYEEFTSKT---------IIITSNLP-PEKWYKFE--------NFDP-------TPLISDRINAI
>Cyclo_22
HRRYV-F-TLNNY-----------------GPEDESRLANLDG----------------RY-LVY--GR---E------------VAPTTGTKHLQGYINFG------------RAIRFNTAREMVGGSGVTE----------VSVWGA-----------FGP-PNGVCFD---------------YLPH-------------------GNDPATRG--IVSLGKPTSQ-------------GRRTD-------------------------------LQRVADLA--KQAGTTAHTI------------------AEQFPV-----EFIKYG----------RGITN------------------------LLRVINPVKSR---------------------------------------------------TKPT------------------------------------NVIVLVGTP-G---VGKSRFAN-------EVGSAL--------------GDTYY------------------KPR--------------GEWWDG-----YY------QQRSVIIDDY-------------------YG-W---LKYDELLKICD--------RYPHKVPV--KGGYEEFTSEY---------IFITTNSL-IDLWYKF---------DKYT-------PKAILRRLAVY
>Cyclo_23
KKGWC-F-TYNNY-----------------DEQTLNGIFNRCEDIC-------------KF-IVV--GK---E------------VCPTTGTKHLQGYCLFN------------ERKRFASVKEAIGG-------------K-SHIEPA-----------KG--SPQQNYD---------------YCTK-------------------SGD-------YETRGTLPK--------------GKYST-------------------------------LYMVCEEL--KSGTPLRTIA-------------------LNEPE-----TFVRHH----------RGLQR------------------------FTEILGESTLR---------------------------------------------------DWKT------------------------------------EVIVYIGET-G---TGKSRKCA-------ELCGS---------------TPTYY------------------KPR--------------GKWWDG-----YT------GQPNVIIDDF-------------------YG-W---IKYDELLRITD--------RYPHRVPV--KFGYQQFLAKT---------IYITSNKP-MKEWYTF------------D-------ISALERRI---
>DfACyV3
LKRIV-F-TLNNY-----------------CEDDFVRIQSYVEIY--------------QY-CVV--GR---E------------TAPETGTPHLQGFINFK------------SKREFGTIKTIVGD-------------R-AHIEPA-----------KG--SDVQNKE---------------YCTK-------------------GGD-------YWECGTPSGP-------------GYRSD-------------------------------LADVVQTV---KGAKRLREV------------------VERHPC-----EFIKYH----------RGIEK------------------------LFGMLSEREKR---------------------------------------------------NWKT------------------------------------ETIVYYGDP-G---AGKSRKAA-------EVGAAAE-------------GGVYY------------------KTR--------------GPWWDG-----YN------GETTVIVDDY-------------------YG-W---LAYDEVLKITD--------RYL--------------------------------------------------------------------------
>I1586_B9
LKRIV-F-TLNNY-----------------CEDDFVRIQSYVEIY--------------QY-CVV--GR---E------------TAPETGTPHLQGFINFK------------SKREFGTIKTIVGD-------------R-AHIEPA-----------KG--NDVQNKE---------------YCTK-------------------GGD-------YWECGTPSGP-------------GYRSD-------------------------------LADVVQTV---KGAKRLREV------------------VERHPC-----EFIKYH----------RGIEK------------------------LFGMLSEREKR---------------------------------------------------NWKT------------------------------------ETIVYYGDP-G---AGKSRKAA-------EVGAAAE-------------GGVYY------------------KTR--------------GPWWDG-----YN------GETTVIVDDY-------------------YG-W---LAYDEVLKITD--------IYEYWCLI--AG------------------ECTITNLL-E-------------------------------------
>Cyclo_26
RKCYS-W-TLNNY-----------------TSEDIERIRQHEHLF--------------DY-AIW--GR---E------------IAPETGTPHLQGYFKFK------------TKQRFNTVRAILGG-------------R-GHLEGS-----------KG--SPKQNHD---------------YCAK-------------------SGD-------YETVGDLVI--------------ASQSS-------------------------------LELVCQML--KDGVRLAQVA-------------------ADYPS-----IFVRHH----------RGLRE------------------------LSLILGVVKPR---------------------------------------------------DFKTGKWAAARSIPESLSRFRANLLLTVRWMILSLLVLVSEVLVFYGAS-G---TGKSRRAA-------ELCGS---------------ESTYY------------------KPR--------------GKWWDG-----YA------NQDNVIIDDF-------------------YG-W---LSFDEFLRIAD--------RYPCRVEV--KGGFAEFTSKR---------IVITSNQA-PSQWWRGEWF------KGEQ-------LKALTRRLDVV
>I1338_Cyclo
VRRFV-F-TLNNY-----------------SEEDVTKIKLFINTYC-------------KY-GIF--GK---E------------LAPTTNTPHLQGFCNLE------------KPMRFNTVKKHFNNA--------------VHIEKA-----------MG--TDEQNQK---------------YCSK-------------------SGD-------IFEKGTPVRQ-------------GQRSD-------------------------------LESMVAAI--KDGETDEKTL------------------AELNPS-----CYIRYF----------RGIRE------------------------FIRTIHPIAPR---------------------------------------------------DFKT------------------------------------EVFYYWGPP-G---TGKSRRAL-------EEANTHDS------------LSVYY------------------KPR--------------GLWWDG-----YK------QQKCVIIDDF-------------------YG-W---IKYDELLKICD--------RYPYKVQV--KGGFEEFKAEK---------IWITSNVD-IDELYKF---------IGYK-------PDALLRRITNK
>I1022_Cyclo
VRRFV-F-TLNNC-----------------TEEQYVRAIDFIHHYC-------------KY-GVV--GK---E------------TGES-GTPHLQGFCNLK------------KQMRFNTIKTKLDNA--------------IHLEKA-----------NG--SDTDNQK---------------YCTK-------------------SGD-------YFEEGTPSGQ-------------GQRND-------------------------------LAAVVDAI--QSGQRDIRII------------------AETFPT-----SYIRYH----------RGIKE------------------------YIKTTCPIPPR---------------------------------------------------TFKT------------------------------------FVYYYWGPT-G---TGKSRRSL-------MEATSIE-------------GGIYY------------------KPR--------------GEWWDG-----YK------QQDNVIIDDF-------------------YG-W---IKWDELLKICD--------RYPYKVPI--KGGYEEFTSRR---------IWITSNVD-TDMLYKF---------INYN-------PAPLERRITNK
>I1022b_Cyclo
AKDYC-F-TVNNY------------------DDDGVRLLSGLVQGGIA-----------GY-ICF--GY---E------------CGKS-GTKHLQGFIQFT------------RKVRFSTVQASL--------------PKGTHIEKR-----------RG--TPEEASE---------------YCKK-------------------EGN-------YHEEGKLSKS-------------GNRSD-------------------------------LEAVAKEV--ARGASDFQIA-------------------ETFPA-----VFVRYY----------RGLRE------------------------LRCVLNGNVQR---------------------------------------------------SWKT------------------------------------RCHVYYGYP-G---SGKSLQAS-------QLGTQLSP------------GNVYY------------------KPR--------------GEWWDG-----YE------SHEVVIIDDF-------------------YG-W---IVFDELLKICD--------RYPYRVPI--KGGYRNFVARD---------IFITSNSG-PDNWYPNVFER-----EPIK-------REAMSRRFEYV
>I1647E_Cyclo
GKRWC-F-TLNNY-----------------TDGDEERLRGLDV----------------KY-LCV--GR---E------------VAPTTGTRHLQGFVNFR------------TCQRFNKARELIGTS--------------AHLELA-----------KG--TDVQNKE---------------YCCK-------------------SAD-------FFEVCVQ----------------GQRTD-------------------------------LAAVAAAC-AVRGNSLEKVA-------------------LEHPQ-----EFIKYH----------RGIQR------------------------YYEIANPIQHR---------------------------------------------------DFKT------------------------------------RVHVFVGPP-G---SGKSRLAN-------ACGEVN--------------GEIYY------------------KPR--------------GEWWDG-----YR------DQSTIVVDDF-------------------YG-W---LKYDELLKICD--------RYPYKVPV--KGAYVEFTARN---------IFITSNEP-IDNWYKF---------NGYD-------PAAIKRRVSVY
>Circo_1
YKRWV-F-TINNP-----------------TFEDYVSVIEFCTAENC------------KF-AIV--GE---E------------KGEKEGTPHLQGFLSLR------------KNARAAALEENLGG-------------R-AWLSRA-----------VG--SDEENEE---------------YCSK-------------------ETT-------YLRVGTPNRK-------------GRSSD-------------------------------LNAAASEV--LAGAPMTDVA-------------------RKYPT-----TYIMFG----------RGLER-------------------------LRQLIVETLR---------------------------------------------------DWKT------------------------------------EVIVLIGPP-G---SGKSRYVF-------EFPA----------------ERKYY------------------KAR--------------GKWWDG-----YE------GNDVVVMDDF-------------------YG-W---LPYDDLLRICD--------RYPIRVEY--KGGMTQFVAKT---------LIITSNRE-PREWYK----------CEVD-------CTALYRRIDRY
>Circo_5
ARRWC-F-TLNNY-----------------TPEEEETARNLIHDADKY-----------AF-AII--GK---E------------VGES-GTPHLQGFMHFK------------QKQRLTALKKLF--------------PR-AHFEKA-----------RG--SDQQNAD---------------YCGK-------------------DGEI------LTMIGTPSD--------------NNPSD-------------------------------LAGAVAAV--KRGSQMSEIA-------------------REFSE-----VYVKYG----------RGLRD-------------------------LRLLIGCPPR---------------------------------------------------DFKT------------------------------------EVIVLIGPP-G---CGKSKLAN-------EME-----------------GSKFY------------------KMK--------------GDWWDG-----YD------NQDIVIIDDF-------------------YG-W---LPYCECLRLCD--------RYPHRVPV--KGAYVEFTSKK---------IVFTSNRH-VDGWWK----------GEIE-------KSAFYRRINVY
>Circo_8
HKRWV-F-TLNNP-----------------SEDERKKIRELPISLF-------------DY-FIV--GE---E------------GNEEGRTPHLQGFANFV------------KKQTFNKVKWYLG-------------AR-CHIEKA-----------KG--TDQQNKE---------------YCSK-------------------EGNL------LIECGAPRSQ-------------GQRSD-------------------------------LSTAVSTL--LESGSLVTVA-------------------EQHPV-----TFVRNF----------RGLAE------------------------LLKVSGKMQKR---------------------------------------------------DWKT------------------------------------NVHVIVGPP-G---CGKSKWAA-------NFADP---------------ETTYW------------------KPP-------------RNKWWDG-----YH------GEEVVVIDDF-------------------YG-W---LPWDDLLRLCD--------RYPLTVET--KGGTVPFLARS---------ILITSNQT-PLEWYSST--------AVPA-------VEALYRRITSL
>Circo_17
KHRWC-F-TINNW-----------------TPTEWESIVECGGSIA-------------RY-LII--GK---E------------VGKS-GTPHLQGYVNFK------------NKRRLSSVKRLPGFG------------R-AHLEPA-----------RG--SHKEASE---------------YCKK-------------------EGD-------YLEIGEDSSS-------------GTRSD-------------------------------LQAAARIL-TETSGNLTEVA-------------------EKMPA-----VFIRYG----------RGLRD------------------------FCGVMGLGKPR---------------------------------------------------DFKT------------------------------------EVYVFIGPP-G---CGKTREAC-------ADAAARE-------------LQLYF------------------KPR--------------GPWWDG-----YN------GEGAVILDDF-------------------YG-W---VPFDELLRIGD--------RYPLRVPV--KGGFVNFVAKV---------LYITSNVV-PEEWYSSEN-------IRGK-------LEALFRRFTKV
>CEV_Agapo
FRRWC-F-TITKY-----------------RAAQLTALRANLTEQLC------------RY-TIV--GL---E------------QGRRHGGAHIQGYVSFR------------RPLRSSRIKALLGG-------------R-AHIEQA-----------SR--EDSVCAE---------------HCRK-------------------QREV------CLEIGEVQHR-------------GTRND-------------------------------LRQAAWML-REREMSGDLVA-----------------VARALPT-----MFILHG----------HGLRD------------------------YCNTLQLAKER---------------------------------------------------DFKT------------------------------------AVDVVVGPT-G---SGKSRYAH-------QECAH---------------KEAYW------------------KVR--------------GWWWDG-----YV------NQEIIVLDDF-------------------SG-W---LPFFDLYRIGD--------RYPYKVEI--KGGFVEFLAKR---------VIITSNRD-PELWYKDENLDLR---ALFG-------CFTTLKRMENG
>CEV_Loxos
------------------------------------------------------------------------E------------EGKE-QTPHYQGFARFK------------KRKSLRQLKAINA--------------K-CHWETM-----------QG--NLQQNTD---------------YCSK------------------SETK-------VSDFFSLNLP-------------KDINT-------------------------------QLNCQETI-QEGITGKKCFD-------------------RHFKI------SCKYH----------TFFSK------------------------YMTY--CEPQR---------------------------------------------------NFKT------------------------------------TVVVLYGPT-G---TGKSSQLF-------ANY-----------------PDAYY------------------KMR--------------GDWWDG-----YN------NEDVVIIDDF-------------------YS-W---IPYDECLRLFD--------RYPLRLPV--KGGFVSFTSKL---------ICITSNLE-PAKWFK----------NILD-------KRPLLRRLDVV
>CEV_Krypto
-------------------------------------------------------------------------------------------------------------------------MKNLLSA-------------R-CHLERA-----------RG--TDEENKE---------------YCEK-------------------GGDV------YLAIGEPVGQ-------------GKRND-------------------------------LNAAVEML-RRSSGNLSEVA-------------------NEMPA-----TFIRYC----------RGLSQ------------------------WVDFARVARQR---------------------------------------------------DYKT------------------------------------DVTVLVGPP-G---CGKSRRAA-------GATS----------------GLAFY------------------KSR--------------GEWWDG-----YV------GQEDVIIDDF-------------------YG-W---LKYDELLRICD--------RYPHRVPV--KGSFAQFSARR---------IFITSNKH-VWEWYKF---------EHYD-------ADPLMRRINTY
>CEV_Serp1
CKRYV-F-TINNP-----------------SEEDYDAVKDFITPENC------------VY-AIV--GE---E-------------QVS--TLHLQGFVNLK------------KKMRFNPFKAAIGG-------------R-AHVEKA-----------KG--TDLDNKR---------------YCSK-------------------QKV-------YLEVAEPSAQ-------------GKRLD-------------------------------LKEAIALL--NSGSSMTELA-------------------QAYPS-----VYIRYG----------RGLKD------------------------YVITAQLARMR---------------------------------------------------DFKT------------------------------------DVHVITGIP-G---CGKSKFYS-------ELD-----------------GDKYW------------------KPR--------------GKWWDG-----YT------GQEIVILDDF-------------------YG-W---LPFDKLLRICD--------RYPYRVET--KGGTMEFVSKC---------IYITSNKP-VKEWYDED--------IHTE-------TKTPVENLVII
>CEV_Serp2
CKRYV-F-TINNP-----------------SEEDYDAVKDFITPENC------------VY-AIV--GE---E-------------QVS--TLHLQGFVNLK------------KKMRFNPFKAAIGG-------------R-AHVEKA-----------KR--TDLDNKR---------------YCSK-------------------QKV-------YLEVGEPSAQ-------------GKRLD-------------------------------LKEAIALL--NSGSSMTELA-------------------QAYPS-----VYIRYG----------RGLKD------------------------YVITAQLTRMR---------------------------------------------------DFKT------------------------------------DVHVITGIP-G---CGKSKFCS-------ELD-----------------GDKYW------------------KPR--------------GKWWDG-----YT------GQEIVILDDF-------------------YG-W---LPFDELLRICD--------RYPYRVET--KDGTMEFVSKC---------IYITSNKP-VKEWYD--------------------------------
>Bat_B04381
SRAWC-F-TLNNP-----------------CTNEPDFKSLDKVRYATW-------------------QL---E------------RGEC-GTPHLQGYVELD------------SPQRFSYFRTILGG---------------AHFEQR-----------RG--TRKQARE---------------YCTK------------------EETREGG----PWEYGVWQPEGQ-----------GNRTD-------------------------------LAAIKLEL-DAGVDEVTIAS-------------------NYFGD------WVRYG----------KRFRD------------------------YITLCQPVRAW-----------------------------------------------------VT------------------------------------EVQVYWGKP-G---TGKTWEAT-------KQGPYFQM------------TSTQY------------------------------------PWWDG-----YN------GADNVILDDF-------------------YG-W---IPFHGLLKLLD--------RYPATVQV--KGGMINFAPRN---------IYITSNRQ-PDTWYKDEN---------LD-------QRALMRRITSI
>Bat_Bb1
FRCVC-F-TLNNW-----------------TEEEKESLLNFQDK---------------TY-III--GL---E------------IGKE-NTPHLQGYLEFS------------KRKSMQQLKKINN--------------R-IHWEPR-----------YG--SQKQAVN---------------YCKK-------------------DGN-------FIEAGEMKIQ-------------GERSD-------------------------------LKKYRDLV-KKNNKLRELLD-------------------NENDI-----PNLQTI----------RICEK------------------------YLTYCEKARSW-----------------------------------------------------KP------------------------------------EVIWIHGAS-G---LGKTRLAY-------ELCKN---------------EDIYV------------------KDD--------------TQWWDG-----YD------NHKTIILDDF-------------------RGKN---MAFTYLLKLLD--------RYEMRLQI--KGGYRQCQANKI--------IITSINRS-ESSYRFTE--------EGEP-------YKQLQRRIDYE
>CEV_Lacca
ATRYL-L-TYSQW--------------------------------------------------AG--VV---E------------MHRD-GHFHWHIICIFE------------KSPNVRFRSASRIFDV-------------LHLHPNIRLLSR-----QG--DVERAWD---------------YIHK---------DPLSERFGPWSGPVD-----VVAQGLTSSRA------------GWAYI-----------------------------LDAETAGDFTMRCTALDPKAYA-------------------NNFSN----LRIYMAH-------RYEKVQPR------------------------YISNYSHFPHL-------------------------------------PQVVTDWVNYEMKKHERP------------------------------------KALIIWGPS-R---TGKTEWAR-------SLG-----------------PHSYH------------------NFQ---------------MNGSE-----FDEN----KASYIVLDDI-------------------DPAS-----FPQYKCWLG-------AQREFTLNE--KYCKKRRVVWGGP-------AIWLSNSN-PLDYSSW------------D-------QNWLQANSVIV
>TaCV2
LRAAV-F-TLNNY-----------------TEEEYESLKLLEC----------------KY-III--AK---E------------VGMK-GTPHLQGYVEFQ------------KQVRYSNLFKIN--------------KR-IHWEER-----------RG--TQQQAID---------------YCKK-------------------EGN-------YIEIGEKKKQ-------------GERID-------------------------------LQRTYQIL--DETGSMQEIM-------------------KKRPS----LQMIKTA-------------EK------------------------WVTWMDKERNE-----------------------------------------------------KP------------------------------------IVTWIFGES-G---SGKSKLAQ-------EMSQG---------------KNTYW------------------KDD--------------TKWWNG-----YD------QEEVCIIDDF-------------------RSRD---MTFTQLLRLLD--------RYPYRVEF--KGGSRQFNSKT---------IIITSIKD-PLRVYNYIE-------EDEP-------YEQLKRRIDKI
>CEV_AsperF
---MF-V-TYSKS--------------KIDDQEEFYGKLKAKMPRGTE--------------IFG--GK---E------------FHED-GTPHYHVVMKFP-----------ERQHWTNARKHLMLEG-DTSAIKIR--TK-ARGQST-----------GS--FLEGTQA---------------YCAK-------------------DGN-------PNVFGERIKEVV-----------GRTLS-------------------------------LKRQFGDI--DRIEDFEEAK-------------------HAFRE----ADPYRFM----------ISYPS------------------------VMSYLNGEKVK-----------------GDDGMRKRRKIWSRPWVVPKAMEKWKEENIDNKPNGRP------------------------------------KALILVGNP-L---TGKMEWAK-------SFG-----------------EPIVM-----------------------------------TQRWNLKA---YRE-----DATHIVVNDVQATS---------------FG-P---MGEAYWRMVLG-------CHEEFDATD--RYTQTRNLKWGFP-------CVWTCNYD-LDPRRIEKV------------------RDYIERVGAVV
>CEV_Tuber1
ARYAY-V-TWSKS--------------TIDDKEEFHLRLKSSIKEIHELYG----------------GR---E------------LHED-GTPHYHVVIRFT------------HRVNWPDARAKFHLEDDTDAIRIV--PP-QHRQPI-----------GK--FLRHTQA---------------YCEK-------------------DGD---------TFGTRMVGTTT----------AMEEK----------------------KRRFQEIDREPDYKRAK-QMLRDENPARF------------------IYGYRN----VDAYLTG---------EKTKRP----------------------------ERTTKKR------------------NYDLQP-WDVPTEMAEWKRRYIDNEYRG-------RP------------------------------------RGLVVVGPA-M---CGKTEWER-------SFG-----------------NPTEM-----------------------------------TTQWNMAK----RDD----DMTHLVLNDV---------------DPRKFG-W---DGIDYLKPLIG-------GQEEFEARD--CHKGARTLVFGKP-------CIITCDKD-KDISKAPLIG---------E-------YVRQTCTIVYV
>Gemydugu_1
AKFLL-L-TYAQV-------------PEDVVTELPLRLLHLCTEHDAD--------------VII--GK---E------------QHSDGGI-HFHAFLDFR-----------GSKFSTRNERFWDIAG-----------RH-PNIARV-----------GR--TPWKAYD---------------YAIK-------------------DND--------IVGGTATRPEEGGGGSG-----GNKQH-----------------------------EDWTYICEAI--SEEVFFDRIR-------------------ERRPG----DLVRSFC-----------NIRK------------------------YADWHYRAVPE------------------PYSTPEEYRFSLADYVEIDNWASTNFGG---DVATRP------------------------------------MSLVLFGPS-R---TGKVW-AR-------SLG-----------------THLYF------------------CGL-------------YSYK-EA------VKAS---EAEYAVFDDI-------------------QGGI---KFFPSFKNWLG-------CQAEFQVKG--LYRDPELIKWGKP-------SIWVSNTD-PRHDMTPE-----------D-------VHWMEANCVFV
>Gemykibi_1
AKYGL-L-TYAQS-----------------DGLDPWRIVETLSELGAE--------------CIV--GK---E------------SHEDGGT-HYHAFFMFS------------RKFQSRNARIFDIDG-----------YH-PNILSG-----------RK--TPGQMYD---------------YATK-------------------DGD-------VVAGGLERPNEVSTSS-------NSDDF--------------------------------WRCVFDA--ETREETFRVA------------------KESNIG-----LLGRYY----------FQVRA------------------------IAEGKAMQNPL------------------DYVSPDALEWELGPYPELIDWCSSNLGR----RGGRP------------------------------------KSLVLVGPS-R---TGKTSWAR-------SLG-----------------KHFYF------------------GGA--------------FNM-DQ------LSFDTD-DVNYAVFDDI-------------------HS-L---KFFPMWKFWMG-------AQDTFTVTD--KYKGKMTFNWGRP-------IIWCNNKD-PRADPDA------------D-------ADWIDANCIVV
>Gemyton_1
NKRVF-L-TYSQV---------------GQRTLDSIYDFLSTLKDGRGELVAI------EY-IVV--AR---E------------RHLDGGF-HFHAFILFR------------ERFQSRNQRIFDFDG-----------LH-PNIESV-----------RGERNVANKIT---------------YTKK-------------------DGE-------FKEHGDEPTVAERA---------NKQQH--------------------------------WLDLIDS-STDAADFMGKA------------------KSVAPR----DFVLQND-----------KFEA--------------------FARKYYNNVATYVS-------------------EY-GPE--DFVVPA--ECNDWVRDVLNEVCFLGTCYSQIPNS-------------------------------NIVRILGTRSSQ-MLGPHRRRR-------TRQTEWARCLG---------DHFYN------------------STW--------------FNL-DE------VDP----SKKYAVFDDI-------------------RLNE---KSYWSWKPWFG-------GQKEFTVTD--KFRHKRKLMWGKP-------IIWVCNPA-SDPRNIAGLDSAK---FAES-------NPRCARRAQEI
>Gemykron_1
ESVAF-L-TYSQY-----------------GPADGVSDIQASSQCF-------------EY-IIILVAH---E------------RHEDGGH-HYHVLVAWE------------SHFKANDVRIFDVGGCHPNFKSV---RGDGNINRVLEQ--------LR--LAQFLPG---------------YCLK-------------------DGD--------YY-GDPEVFRRDA---------PKRSQ-----------------------------TSIWTEIVSA--ESAGQFLQLA------------------RELAPK----EYGLNYD-----------RLVS------------------------YCRAHY-DKPA------------------EY-VPRHVDFVVPS--ELDDWVNVNVSNAAPEQPERP------------------------------------RALCLIGRS-R---LGKTEWAR-------SLG-----------------KHSYF------------------ASL--------------FNI-DD-----FDG-----SADYAVMDDI---------------------DI---KFFPNYKGWFG-------AQKRFCITG--KYARHRTVDWGKP-------MIWCTNDD-PRQAVGI------------D-------QDWFSENPDFV
>Gemygor_1
STLLS-V-TLCPH------------YLCPCDGLDYWRVLDHLSEVPAE--------------CII--GR---E------------AHADGGT-HLHAFCDFG------------ERFYTADPRRFDVDG-----------YH-PNVQPF-----------GR--TPYKGWD---------------YAIK-------------------DGD-------VVCGGLERPGT------------GPGTD-------------------------VSGAGSQWDRIVGA--ETPDEFWRLI------------------RELAPR----TLLTNFN-----------SVRA------------------------YADWHYRPVVA------------------PYESPPEIEFDLSGVEELREWVCNNLSR-----TRRP------------------------------------KSLVLYGES-R---LGKTLWAR-------SLG-----------------RHVYN------------------CLQ--------------FNV-DD------MRGDVE-EALYAVFDDM-------------------QGGF---KYFPSYKGWLG-------AQSKFTVTD--KYRGKTSVIWGRP-------TIWLCNES-PRDFTDV------------D-------MTWLEANCVFV
>Gemycir_2
SRYVL-L-TYAQC-----------------GDLDPWSVSNHLSALGAE--------------CIV--AR---E-----------IHPTTGGI-HLHCFADF------------NRKFRSRSARIFDVDG-----------RH-PNVVPS-----------RG--TPEKGYD---------------YAIK-------------------DGD-------VRAGGLGRPAPRG----------GMSVG----------------------------AHALVNVAHLC--EDTTEFLELH------------------DEMDRS----GLIARFN-----------NVRA------------------------YADWRFRPEPV------------------VYASPDGVDFRSGSTDGRDDWLVQSRIGDELPFVSAPVANAPFAGYIF-------------------------CLLILYGPS-L---TGKTTWAR-------SLG-----------------DHIFI------------------QGV-------------LSGK-EV------LNSDE--SARYAVLDDI-------------------RGGL---KFFPAWKDWLG-------GQRWISVKQ--MYRDPILLKWGRP-------CIWCANRD-PRADIRRSI-------DKDDGCFMEDDMDWINANCIFV
>Gemykruz_1
GRYFL-L-TYAQC-----------------GTLDAWTVNDHL--------------------AFL--GA---E------CIIGRELHADGGT-HLHAFCDFS------------RRFRSRRSDVFDVGG-----------RH-PNLVPS-----------YG--KPEGGYD---------------YAIK-------------------DGD-------VVAGGLSRPSGR-----------GVYED----------------------------VSSWSIIVGQE--SEGEFWKCVA-------------------RLDPR----ALCTNYN-----------SLRA------------------------YANWRYRPAPV------------------PYEHPAGIEFELGMVPELAVWREIALGA-----DRER------------------------------------GILVIFGDT-R---LGKTLWAR-------SIG-----------------PHIYT------------------IGQ--------------MSG-EV------ILRDGP-DADYAVFDDM-------------------RGGL---EFFHGWKEWFG-------CQSVVTVKK--LYRDPVQMPWGKP-------VIWLSNRD-PRDELRDSITNHT---SMGKQASIEGDIKWLDGNCIFV
>Gemykrog_1
AKAFI-V-TFPQV-----------------SEDVQQRFDHEGASLLLNITQDLKDPS-----CFRL-GR---E------------RHQDGGV-HYHMYIGFD------------EVVHINRANLFDYFG-----------AH-GNIKSV-----------RR--TPRTVYD---------------YCGK-------------------DGD-------VRYERGDPPESVSRSR-------GENGE-------------------------------KWHTICDA--PDKDTFLSLC------------------RQLAPK----DWLLSNS-----------RILE------------------------YANTYYPEIPS------------------PYEGPP-IIAEMERYPELERWLEQARIG--DDRPERV------------------------------------KSLILYGPS-R---TGKTLFAR-------SLG-----------------EHAYF------------------NLQ--------------FNM-DG-----FSD-----GVKYAVFDDI-------------------QGGF---EFWHSYKGWLG-------AQKEFVITD--KYRKKRTIKWGKP-------TIMCLNEN-PNFLKGV------------D-------YEWLQLNCVII
>Gemydugu_3
RRYVL-L-TYSQA----------------GSEFNYWAIVDMLSSHGAE--------------CII--GR---E------------LDADGGT-HFHVFVDFG------------RLFSTRKTNVFDVDG-----------HH-PNILPV-----------WK--TPGEAFD---------------YAAK-------------------DGD-------IVAGGLERP--------------GTDCD---------------------------YDIENFWACAGA--SQSGEEFLHF-----------------LDQLAPR----DLMRGFI-----------QFRS------------------------YADWKWAVAPE------------------RYVNPPGVMFDTGHAEQLSEWLSQANLGSGPGR-VRLVAHLHGSR----------------------------KSLMLWGPT-Q---YGKTTWAR-------SLG-----------------NHIFF------------------GSQ-------------FSGK---------LALDGMQDAEYAVFDDW-------------------KGGM---KALPGYKDWFG-------CQWQISVRK--LHHDAKLITWGRP-------IIWLCNKD-PRLMHVAT--------DDVD-------WEWMDDNVIFV
>Gemyvon_1
KRFCI-V-TYSQT----------------PPDFDADAIVRILHRDCRG--------------CIV--AR---E------------SHLDGGT-HYHAFVDYG------------TPRDWTNSRRWDVLG-----------VH-PNIKPV-----------SR--TPFNAYA---------------YVGK-------------------DKNVVHEC--FTEATRPRPGRQTGNAQ------GNRQR-------------------------------AWAEIANA--PDKDQFFATC------------------KALDPR----SLITCFG-----------NVSR------------------------YADYAFPSVRR------------------QYESPTGITIGLSEYPRLREY-FSDWLG----QRGRP------------------------------------ISLMLWGPS-R---TGKTLLAR-------SFG-----------------QHNYF------------------GGM--------------FNL-DE-----YED-----SSEYNVFDDL-------------------SGGL---ASWFSYKQWLG-------GQTDFTCTD--KYRHKRVVRGGKP-------TIYCSNDE-PGVDGGV------------D-------RDWLRRNTIVQ
>Gemykruz_2
AKYFL-I-TYSQS-----------------AGLDEWAVNDHFSSLGAE--------------CII--AR---E------------DHADRGT-HLHAFVAFE------------RKFRSRRPDIFDVGG-----------FH-PNIAPS-----------RG--NPAGGYD---------------YATK-------------------HGD-------VVAGGLERPGGG-----------GVSKT-----------------------------STPWHWIIAA--SSGGELRDLV------------------RELAPK----EAILRWR-----------EIEG------------------------YIGNEFAEERP------------------AYVHPIGFEFELGMVPELVEWRRNTLDADRVEG-VRY------------------------------------KSLVIFGPS-Q---TGKSTWAR-------SLG-----------------NHFFA------------------RGK-------------FNGR-EF------VKVEQ--SVDYYVLDDM-------------------EGGL---RFFPGWKHFLG-------MQTWFNVRQ--FHRDPPMVKGGKP-------CIWLCNLD-PRDEMYANLRHNESR-VQVD-----NDVAWLEANCIFV
>Gemykolo_1
EQYFM-L-TYPTI----------------PDGFDTDALISVLERLGC------------DY--RI--GR---E------------LHQD-GKPHIHVMCCFD-----------DPYTDRDARATFKIGT-----------RV-PNIRVR-----------RA--KPQRGWD---------------YVAK--------------HAGQKEGH-------YIIGEKGTRPGGDGD--------GSERP----------------------------SNDAWFEIILA--RTREEFFDAA------------------ARLAPR----QLACNFS-----------SLTA------------------------YADWKYRPVNV------------------EWSTPDG---EFSVPFELRDWVDDNVRGCSGRP----------------------------------------KGLVLFGAT-R---LGKTVWAR-------SLG-----------------SHYYC------------------GGL-----------------WDLAS---FSD-----SVEYAIFDDM------------------VNGLR---AGYFSYKDWLG-------GQFEFMVQD--KYKGKRRVKWGKP-------AIFICNRD-PRDEIGMDDHNK----TKIE-------WDWLEENCVFY
>Gemykruz_3
ARYFL-V-TYPQC-----------------GTLDEWAVNDHFGSLGAE--------------CLV--GR---E------------IHADGGT-HLHVFCDFG------------RKFRSRRADIFDVQG-----------HH-PNIERS-----------KR--NPRKGAS---------------YAAK-------------------DGD-------IVAGGLAVESLPTKIVS------GPQDP--------------------------------GSTLVCC--ESRAEFYEVA------------------DDICPW----DLITRFG-----------SFHA------------------------YAKWKWPEVGM------------------GYERPAGLVLSDGAFPDLVSY-REGILDVRGKW-ILCRV----------------------------------KTLVIYGPP-L---TGKTTWAQ-------SLG-----------------NHVYM------------------KKT-------------FNAK-EA------SLCE---SKDYCVIDDI-------------------SGGI---KFFPHWKDWFG-------GQPYVQIRL--LYRDELLLRWGKP-------TIWLNNRD-PRDQLRDMVGRD----YSDE--QYQNDVEWMDANCIFV
>Gemycir_13
HIQLG-L-TYPQA-------------RGLTKELLRIYLENWYFNNGTCEVRVT------KY-LIA-------E------------EKHEDGEPHFHVYLRFD------------NKLRARETRLFDIFFESTGKL-----YH-PYIEKI-----------RG--LRNMI-K---------------YCTK------------------EDTE-------PLANFDWHPSTENKDK-------GIDWE--------------------------------EIYSVEY--PSAQAFLDTV------------------MARYPS-----YFTGHY----------IPLRQ------------------------LAYDRYEKNVE------------------EYRPKYLNFENVPQILNSWVDCNLFND------KERP------------------------------------YSLIMIGPS-R---TGKTEWAR-------SIG-----------------RHMYF------------------CNY--------------FNL-DL------WDE----DALYAVFDDM-----------------DCDPDIPFEKCFRSWKAFFG-------AQKEFTVTD--KYKRKQKVKWGKP-------IIWISNNE-FNCKSST--------------------LDYIRKNSVRV
>Gemycir_15
ARYGL-F-TYSQC-----------------DGLDAFDVVDHFSSLAAE--------------CII--GR---E------------RHADEGT-HLHCFVDFG------------RKRRFRRHVFADVGR-----------FH-PNIQPS-----------RG--TPGTAYD---------------YAIK-------------------DGD-------VVGGGLERP-DDGGTS-------GRRSN--------------------------VPTDNTMATLVSI--EDEHAFWDAV------------------REMAPG-----LLLRNH----------PSLES------------------------YAKRRFAPRIQ------------------QYCHPQQLVFRLEGVPELDSWREDN--------------------------------------------------LLHVDGS-----DGRSE---------------------------------------------------------------------------A------MRYK---DADYAIFDDM---------------------QL---KYVPQFKNWLG-------CQANFQVKV--LYKDPVLIEWGKP-------CIWLSNDD-PRHEAHL---------TDTD-------IRWLEGNCTFI
>Gemycir_16
ARYGL-F-TYSQC-----------------GRLRPQQVSEHFTSLGAD--------------HII--GR---E------------THQDGGT-HLHVFADFR------------RKYRTRDNRKFDVEG-----------FH-PNIVPS-----------LR--NPAGGWD---------------YATK-------------------DGD-------ICAGELSRPDDER----------GSRSR---------------------------AADAGWDALRAA--ETRDDFFRIA-----------------SEHLFSH-----LVKSFN-----------SFSA------------------------YADWKFRVDRT------------------PYIHDPNVTFDLGQLHQLREWIRGNLPPGNSKYRTLHLRVQSIELRERG------------------------ISLLLWGRS-R---TGKTWLAR-------SFG-----------------SHCYF------------------GGL--------------FAL-DE-----YEYND---KVDYAVFDDI-------------------QGGF---KYFPAYKSWLG-------QQAEFYCTD--KFRKKKYIKWGRP-------CIWIMNED-PYTQEV-------------D-------IDWLEKNCLIV
>Gemycir_19
SRYVL-L-TYAQS-----------------GDLSEWSVLEHISSLGAE--------------CII--GR---E------------DHADEGT-HLHVFVDFG------------RKKQSRRLDLFDVEG-----------RH-PNVVPS-----------RG--RAEFGWD---------------YAVK-------------------DGN-------VVAGGLARP--------------GSDRL--------------------------PPAENKWSQIVGA--------ES-------------------RDEFLRL----VQELDPK-----------SFVLRHRELLD-----------------YADRYYAEQRE------------------PYVGPDGVEFDLGMVPELATWRGESLGDDPVEANSDPRDQL--------------------------------KADI-TDHT-A---KGRVDL---------------------------------------------------------------------------------------------IYEDI---------------------------------AWLE-------ANCTFVELR------EPIFR---------------ANTE---------------------------------------
>Bat_V16
GRHLF-L-TYPQC----------------HLTHEAIYNHLIDLPVGNEKPTK----------IVV--AK---E------------LHED-GHPHFHAYLCFD------------ERRDLRYQRHFDISG-----------YH-PNIQVC-----------RS--VKDVLK----------------YVTK-------------------DGE------YMSNFTVIKP--------------TIHQL--------------------------IERADDETSFALSALEHYDKNFANC------------------FNSWMS----LYKMLKS------------KKK------------------------VCDPVSDWTLM-------------------------KMDDLHLLARILSITAHQKDG------SRT------------------------------------KSIWLFGPS-K---TGKSTLAR-------SVG-----------------KHAYM------------------QNT--------------WCV-DE------LSD----DAQYLVLDDI-------------------AWDT----WKWQYKSVLG-------CQKDVIFTG--KYARPGRFNFNIP-------CIVCSNEK-PVFSVDELNW------LDVN-------IDFFEINNKLY
>Gemycir_28
AKIFF-L-TYSQI------------GEDVIQEL-RSTPTQHFRFI-EEVLGTPS-----DY--RL--SR---E------------SHQD-GASHLHCVVGYA------------ETQLVNSASLFDYRG-----------AH-PNIKSI-----------RG--TIKKPWN---------------YAGK-------------------DGD-----IIHELGGPNGGDSGTG---------GSIAE-------------------------------RWSHAIDA--PTEDEFFERV------------------RMADPR----SYVLFNR-----------AIVQ------------------------YANKIYRKPRE----------------------YTSPRFRLLGGSRIEGWLSQSDLG--RRGGERR------------------------------------QSLIIWGPS-R---TGKTVWAR-------SLG-----------------RQIYM------------------NGH--------------LNI-DK------YDD----EADYAIFDDI-------------------SGGF---QFFPSYKGWLG-------CQEEFECTD--KYRAKTTIYWGRP-------TIMCMNSD-PLADPHVD-------------------VAWLLLNCEIV
>GrassSDBVL
VNYVL-L-TYSDC----------------PNDFDPQLIIDAVVGTGA------------VY--RL--GR---E------------LHAN-GKPHFHCFVQWA------------EPFSHPDAGSLFFVGG----------RR-ANIKRF-----------SA--NPGRRWD---------------YVGK--------------YAGHKAG--------HFIIGDQCDRPG-----------GDKDD------------------------SERTQTDIWSEIINA--ETESEFFEKL------------------ASLAPK----QLGCNFG-----------SLKL------------------------YADWRYKPPVT------------------EYISPSGN-FYPTTALADWEREQLNSEMSACLRGGPLATPSPSASRAGPHRLLPKHMLILEFIRP--------RGLVLFGAT-R---LGKTVWAR-------SLG-----------------THSYF------------------GGL--------------FNM-EL-----FAE-----EARYAIFDDI-------------------SGGF---GFFPSYKLWLG-------GQFEFSVTD--KYKHKRNVKWGKP-------AIWLCNTD-PRLDWYKPG-------TGPD-------FEWMENNCDFV
>I1648B
ARYVL-L-TYPQC-----------------GDLETHRVMDCIVKLGGK--------------CVI--AR---E------------NHADGGT-HLHVFADFG------------RKLRSRRANLFDVDS-----------RH-PNISPS-----------RG--TPEKGYD---------------YAIK-------------------DGD-------IVESNLERPEPRGAGD-------GKALE-------------------------------KWSTITAA--ENREEFWELV------------------HRLDPK----SAACAFT-----------QLSK------------------------YADWKFAVDPP------------------SYEQPTGIEFFGEDLDGRHDWLQQSGIGSGEPLVGRC------------------------------------RSLCIYGAT-R---VGKTMWAR-------SLG-----------------PHIYC------------------VGL--------------ISG-DE-----CMKGP---KAQYAVFDDI-------------------RGGI---KFFPSYKEWLG-------CQKWVTVKC--LYKEPKLVLWGKP-------GIWLSNTD-PRLEMMQA-----------D-------IAWLEGNVDFI
>I1652A
VEYIL-L-TYSDC----------------PVEFDPLGIIDAVVRSGG------------VY--RL--GR---E------------LHQN-GMPHYHCFVWWV------------GGFSHPDAGQLFMVSG----------RR-CNIKKF-----------TA--NPGRRWD---------------YVGK--------------YAGHKDG--------HYLIGDQCERPG-----------GDKDD------------------------SERTQTDIWSEIINA--TNEGEFFEKL------------------AALAPK----QLGCNFG-----------SLKL------------------------YADWKYRPEVA------------------DYESPPGIFEPVYDLTNWSEANLG-------RVEGRP------------------------------------RGLVLFGAT-R---LGKTVWAR-------SLG-----------------KHNYF------------------AGL--------------FNL-DD-----FSE-----SAEYAIFDDM-------------------SGGF---SFFPSYKQWMG-------GQFQFTVTD--KFKHKRTVRWGKP-------TIWLCNTD-PRLDWYKPG-------SSPD-------FGWMEENADFV
>TACV2
ARYFL-I-TFAQC-----------------DALDPWAVSNHFSTLGAE--------------CIV--AR---E------------SHADGGT-HLHAFVDFG------------RKFRSRRPGIFDVAG-----------CH-PNISPS-----------RG--SPGAGYD---------------YATK-------------------DGD-------IVAGGLARPSVDAGD--------GKVDK--------------------------------WSQIISA--EDERTFWDLL------------------ESLDPK----ALATNYG-----------NLRK------------------------YADFRYKPEPE------------TYQHPAGIEFGGGVLPDLVAWRDSSLGASLGGRRNTSSARGPPGALRVYAMLTSLGRS---------------------RSLCIYGPT-R---VGKTTWAR-------SLG-----------------MHVYF------------------MGM--------------ISG-EI-----AVRDMP--TAEYAIFDDM-------------------RGGI---KFFPAWKEWFG-------AQQVVTVKK--LYRDPLQINWGKP-------CIWLSNTD-PRTGMEME-----------D-------IEWLEGNCDFV
>TACV4
GKYLF-L-TYPQS------------------DFNLDGAVHRLREQGGRHV---------TF-VRV--CS---E------------QHQS-GELHRHALLCFG------------KRVSFTDQRRFDIDG-----------RH-PKWERY-----------TR--SPAKAAE---------------YIAK-------------------EGE-------YVDWGETPDFSTPE---------CRESR----------------------------NELWGRLLDEA--TTPESFMSLV------------------RQFAPY----DFATRYQ-----------ALHT------------------------MATSVFHRRSP------------------HQSPHDMVEDFQLPDTIERWLEEEFDQEN---RPIRP------------------------------------KSLLIVGDS-R---SGKTSFAR-------CLG-----------------HHIYF------------------QGL--------------FNL-DK-----FDP-----QADYAVFDDC---------------------KI---KWISNHKSWLG-------CGGEFEATD-KYRTKRTLSWSGKP-------SIICCNRG-STWDWRYSEE------WKDD-------PGWFEANVVVC
>TACV3
GKYLF-L-TYPRS------------------DFSLDESLHFFRSQAKQA----------TF-IRV--SS---E------------RHED-GSPHRHVFIAFD------------KRFSFTNERRFDFRE-----------RH-PNIQSR-----------VD--NPAACLD---------------YVSK-------------------DGV-------FVDYGSVPDFNTSTSE-------PRESR----------------------------NQLWGRLLDEA--TSASHFLQLV------------------RENSPY----DFATRVS-----------SLFT------------------------------IRTAP-------------YAQNASSSSATLVPERPAGRGRSGTISTSRGSSTWTSLTPRP------------------------------------ATSSSTTAR-S---SGSRTTSP-------GSGAGGEFEA----------TDKYR------------------GKR--------------TLV-WQ------RK-------SCIVLCNR---------------GLLWDWRAS--EEYRDDKDWFD------HNVIICDLNK--KLWRYDESY----------------------------------------------------------
>TACV1
GRYLF-L-TYAQA----------------GNDFTPNELITFIRESGRKQP---------GY-ILI--GK---E------------RHQDGGL-HYHCFVDWV------------KRFSFTNAARFDFGG-----------HH-PNISPV-----------NS--PK-ACLD---------------YCSK-------------------DGD-------TTSWGTPPDLDSNHRE-------SRNEL-------------------------------WSRLLDTA--TNPPEFLQLV------------------REHAPY----DFATRYT-----------QLDT------------------------MARAVYRPRTN----------FTSEFEHEDFTLPEGIEGWISSLFTKTRTAPYDPSHSSSSATLVPERP--------------------------------------VGRG-R---LGTTYTSR-------DLSTSTNS------------MPRQT------------------TSF--------------STT-AK-------------SSSY-QTTSP-----------------GWGAGASS-KQQTSTEE-----------------------KEH--------------------------------------------------------------
>I1644D
ARYCL-L-TFSQC-----------------DALDGFRVMEHLSGLGAE--------------CIV--GR---E------------IHADGGI-HLHCFVDFG------------RKFRSRKTDIFDVDG-----------RH-PNIVGS-----------YG--TPWGGYD---------------YAIK-------------------DGD-------VVCGGLERPEQPRSKRV------TKDWD-------------------------------AWTEITNA--RDREHFWELV------------------HHLDPK----AAACNHG-----------QLAK------------------------YADWRFRVKPA------------------VYESPGGVS--------------------------------------------------------------------FVGGD-A---DGRDAWCD-------QSG-----------------IRSGE------------------PLV---------------GS-EL------KKASND-DVKYAIFDDI-------------------RGGI---KFFPAFKEWLG-------AQAFVTVKE--LYREPALMKWGKP-------SIWLSNED-PRNYMEQS-----------D-------RTWLEENCVFI
>I1644B
AKYGL-L-TYAQC-----------------GDLDAFAIVDHLSELGAE--------------CIV--GE---E------------LHADGGR-HLHAFFMFQ------------HKFRTSNARVFDVGG-----------NH-ANISPG-----------YS--NPSDGYD---------------YAIK-------------------DGN-------ILAGGLERP--------------GNESP---------------------------KDDSKWHTITAA--ETESEFWALV------------------AQLDPR----SMVVSYP-----------ALRA------------------------YAGNRYRVDRI------------------PYRNPDGLRYCTDEYPHLDEWVEGSLRNN---RENRP------------------------------------RSLVLYGGT-R---LGKTLWSR-------SLG-----------------NHAYF------------------GGL--------------FAM-DE------PID----DVDYAVFDDM-------------------QGGL---DFFHSYKFWLG-------AQKQFYVTD--KYKGKKLVSWGKP-------CIYLSNND-PRGDKSC------------D-------IEWLEGNCTIV
>I1655A
SKYVL-L-TFAQC-----------------GDLDEWHVSDHLSSLGAE--------------CIV--AR---E------------VHPTTGGVHLHVFVDFG------------RHFRSRNVRVFDVDG-----------RH-PNVVPS-----------RG--TPEKGFD---------------YAIK-------------------DGD-------VVAGGLERPMPRGGMSV------GAENI--------------------------------RNVAGLC--ESTTEFLELF------------------DEMDRG----TLFKSFT-----------NIRS------------------------YADWRFAVEPE------------------PYVPPFGTEFSGGEFDGRDDWLAQSGI--------GS------------------------------------KSLILYGPS-R---TGKTSWAR-------SLG-----------------AHLYF------------------ERL-------------FSGK-EAIN---HMS-----EVEYAVFDDC---------------------SI---NHMPGWKSWFG-------AQATVGVRA--LYRDATYVAWGKP-------IVWCTNRD-PRIDMRIDIDN-----ERSH-MWFQDDIDWMEANCVFI
>Nano_1
VICWC-F-TLNNP---------------------LSPIFLHESM---------------KY-LVY--QT---E------------QGES-GNIHFQGYIEMK------------KRTSLAGMKRLI--------------PG-AHFEKR-----------RG--TQGEARA---------------YAMK------------------EESRIEG----PWEFGEFIASVEDKLR-------EVMND-----------------------MKNTGKRPIEYIEECC------------------------------NTYDKS---ASTLREFR----------GELKK----------------------KKAIATWELQRKP------------------------WMDEVDALLQE----------------RDGR------------------------------------RIIWVYGPQGG---EGKTSYAK-------HLVKT---------------RDAFY------------------STG--------------GKTADIA----FAWD----HQELVLF-DF------------------PRSFE----EYVNY-GVIE------QLKNGIIQSG--KYQSVIKYSDYVE-------VIVFANFT-PRSGM------------------------FSDDRIVFV
>Nano_2
VICWM-F-TINNP------------------ETLPPMRDEY------------------KY-MVY--QV---E------------RGES-GTRHVQGYVEMK------------RRTSLKQMRALI--------------PG-AHLEKR-----------KG--TQEEARS---------------YCMK------------------ADTRIEG----PFEYGMFKISCNDNLY-------DVIQD-----------------------MRETNKRPIEYL--DC--PNTFDRSR------------------------------DTLYRVQ----------AELNK-------------------MQAMKSWSESYGCWTK---------------------------EVEEIMAE----------------PCHR------------------------------------RIIWVYGPNGG---EGKTTYAK-------HLIKT---------------RNAFY------------------TPG--------------GKSLDICRL--YN------YESIVIF-DI------------------PRCKE----EYLNY-GIVE------EFKNGIIQSG--KYEPVLKVVQYVE-------VIVMANFL-PKEGI------------------------FSEDRIKLV
>Nano_3
VICWC-F-TLNNP-------------------LSPLSLHESM-----------------KY-LVY--QT---E------------QGDS-GNIHFQGYIEMK------------KRTSLAGMKKLI--------------PG-AHFEKK-----------KG--TQGQARA---------------YAMK------------------EDTRVEG----PWEYGEFIPTIEDKLR-------DVMQD-----------------------MKNTGKRPIEYIYEEC--CDTYDKSA------------------------------STLREYR----------GELKK----------------------KQAIASWELQRKP------------------------WMDEVDAMLEE----------------RDGR------------------------------------RIIWVYGPLGG---EGKTSYAK-------HLVKT---------------RDAFY------------------STG--------------GNTADIA----FAWD----HQELVLF-DF------------------PRSFE----EYVNY-GAIE------QLKNGIIQSG--KYQSVIKYTDYVE-------VIVFANFT-PRSGM------------------------FSDDRIVFV
>Nano_4
VVCWM-F-TINNP-------------------TTLPVMRDEI-----------------KY-MVY--QV---E------------RGQE-GTRHVQGYVEMK------------RRSSLKQMRVFF--------------PG-AHLEKR-----------KG--SQEEARS---------------YCMK------------------EDTRIEG----PFEFGAFKLSCNDNLF-------DVIQD-----------------------MRETQKRPLEYLY-DC--PNTFDRSK------------------------------DTLYRVQ----------AEMNK----------------------TRAMNSWRTSFSA------------------------WTSEVENIMAQ----------------PCHR------------------------------------RIIWVYGPNGG---EGKTTYAK-------HLMKT---------------KNAFY------------------SPG--------------GKSLDICRL--YN------YEDIVIF-DI------------------PRCKE----DYLNY-GLLE------EFKNGIIQSG--KYEPVLKIVEYVE-------VIVMANFL-PKEGI------------------------FSEDRIKLV
>Nano_5
VICWC-F-TLNNP-------------------SSPLSLHESM-----------------KY-LVY--QL---E------------QGDT-GNLHFQGYIEMK------------KRTSLAGMKRLI--------------PG-AHFEKR-----------RG--TQGEARS---------------YAMK------------------VDSRVEG----PWEYGEFVLTIEDKLR-------EVMVD-----------------------MKRTGKRPIEYIE-DC--CNTYDKSA------------------------------STLREFR----------GELKK----------------------QKAIATWELQRKP------------------------WMDEVDALLQE----------------REGR------------------------------------RIIWVYGPQGG---EGKTSYAK-------HLVKT---------------RDAFY------------------TTG--------------GKTADIA----FAWD----HQELVLF-DF------------------PRSFE----EYVNY-GVIE------QLKNGIIQSG--KYQSVIKYTDYVE-------VIVFANFT-PRSGM------------------------FSDDRIVFV
>Nano_6
VICWC-F-TLNNP-------------------LSPLSLHDSM-----------------KY-LVY--QT---E------------QGEA-GNIHFQGYIEMK------------KRTSLAGMKKLI--------------PG-AHFEKR-----------RG--TQGEARA---------------YAMK------------------EDTRIEG----PWEYGEFIPTIEDKLR-------EVMND-----------------------MKTTGKRPIEYIE-EC--CNTYDKSA------------------------------STLREFR----------GELKK----------------------KKAISTWELQRKP------------------------WMDEVDALLQE----------------RDGR------------------------------------RIIWVYGPQGG---EGKTSYAK-------HLVKT---------------RDAFY------------------STG--------------GKTADIA----FAWD----HQELVLF-DF------------------PRSFE----EYVNY-GVIE------QLKNGIIQSG--KYQSVIKYSDYVE-------VIVFANFT-PRSGM------------------------FSEDRIVYV
>Nano_7
VICWC-F-TLNNP-------------------LSLLSLHESM-----------------KY-LVY--QR---E------------QGES-GNIHFQGYVEMK------------KRTSLAGMKRLI--------------PG-AHFEKR-----------RG--TQGEARA---------------YAMK------------------EDSRLEG----PWEEGEFQLTVEDKLR-------EVMED-----------------------MKNTGKRPIEYIE-EC--CNTYDKSS------------------------------GTLREYQ----------GELRK-------------------KRAINGWQLQRKPWMD---------------------------EVESLLET----------------RDGR------------------------------------RIIWVYGPQGG---EGKTSFAK-------HLVKT---------------RDAFY------------------STG--------------GKTADIA----FAWD----HQPIVLF-DF------------------PRSFE----EYVNY-GVME------QLKNGIIQSG--KYQSVIKYAEYVE-------VIAFANFT-PRSGM------------------------FSEDRIIIV
>Nano_8
VICWC-F-TLNNP-------------------LSPLSLHESM-----------------KY-LVY--QR---E------------QGES-GNIHFQGYIEM------------KKRTSLAGMKRLI--------------PG-AHFEKR-----------RG--TQGEARA---------------YAMK------------------ESSRLEG----PWEEGEFHLTVEDKLR-------EVMED-----------------------MKNTGKRPIEYIE-EC--CNTYDKSS------------------------------GTLREYQ----------GELRK-------------------KRAISEWELQRKPWMD---------------------------EVERLMET----------------KDCR------------------------------------RIIWVYGPQGG---EGKTSFAK-------HLVKT---------------RDAFY------------------TTG--------------GKTADIA----FAWD----HQPIVLF-DY------------------PRSFE----EYVNY-GVME------QLKNGIIQSG--KYQSVIKYCNYVE-------VIAFANFT-PRSGM------------------------FSEDRIIIV
>Nano_9
VVCWM-F-TINNP-------------------SSLPVLRDEI-----------------KY-MVY--QV---E------------RGQE-GTRHVQGYVEM------------KRRSSLKQMRTFF--------------PG-AHLEKR-----------KG--TQEEARS---------------YCMK------------------EDTRIEG----PFEFGVFKLACNDSLY-------DVIQD-----------------------MRLTNKRPMEYLY-DC--PNTFDRSK------------------------------DTLYRVQ----------AEMNK----------------------TKAMESWGNSYGS------------------------WTEQVEELMAQ----------------PCHR------------------------------------RIIWVYGPNGG---EGKTTYAK-------HLMKT---------------RNAFY------------------TPG--------------GKALDICRL--YN------YEEIVIF-DI------------------PRCKE----EYINY-GIIE------EFKNGIVQSG--KYEPVLKIVEYVE-------VIVMANFL-PKEGI------------------------FSEDRIKVV
>Nano_10
VICWC-F-TLNNP-------------------LSPLSLHESM-----------------KY-LVY--QR---E------------QGEA-GNIHFQGYIEMK------------KRTSLAGMKKLI--------------PG-AHFEKR-----------RG--TQGEARA---------------YAMK------------------EDTRLEG----PWEYGEFIPTIEDKLR-------EVMND-----------------------MKITGKRPIEYIE-EC--CNTYDKSA------------------------------STLREFR----------GELKK----------------------KKAIISWELQRKP------------------------WMDEVDTLLQE----------------RDGR------------------------------------RIIWVYGPQGG---EGKTSYAK-------HLVKT---------------RDAFY------------------STG--------------GKTADIA----FAWD----HQELVLF-DF------------------PRSFE----EYVNY-GVIE------QLKNGIIQSG--KYQSVIKYSDYVE-------VIVFADFT-PRSGM------------------------FSEDRIVYV
>Alpha_1
GTFWC-F-TLNFS-----------------GDAPSLSFNERV-----------------QY-ACW--QH---E------------RVSH-D--HLQGYIQM------------KKRSTLKMMKELL--------------PG-AHLEVS-----------KG--TPEEASD---------------YAMK------------------EETRVAG----PWTYGELLKKGSNKR--------KLLDR-------------------------------------YK--ENPEDMEL----------------------EDPA-----KARRCR----------AKIDK----------------------------EKFIAEF----------------KVEDDEQEWKKILEKEIEKI---------------ASPR------------------------------------SILWVYGPQGG---EGKTSKAK-------ELIT----------------RGWFY------------------TRG--------------GKK-DDVA---YSYVED--PTRHVVF-DI------------------PRDMQ----EYCNY-SLIE------MLKDRIIISN--KYEPITNCQVYNIH------VIVMANFL-PDVTK------------------------ISEDRIKII
>Alpha_2
SKRWC-F-TLNYK-----------------TALERETFISLFSRDEL------------NY-FVC--GD---E------------IAPTTGQKHLQGYVSMK------------KLIRLGGLKKKFGSI--------------AHWEIA-----------KG--DDFQNRD---------------YCTK------------------ETLIAEIGA--PVKKGSNRR--------------KIMEI-------------------------------------YE--EDPEEMKL----------------------RDPD-----TALRCK---------AKKLRE----------------------EYCSEVSVFSLRP------------------------WQIELHRALMEV---------------PDDR------------------------------------TIIWAYGPDGG---EGKSTFAK-------ELIK----------------YGWFY------------------TAG--------------GKTQDIL----YMYAQD--PERNIAF-DV------------------PRCSS----EMMNY-QAME------MMKNRVFAST--KYRPVDLCIRKKVH------LIVFANVA-PDPTK------------------------LSEDRIVII
>Alpha_3
AIHWC-F-TLNFS-----------------GKIPEIVWTADV-----------------QY-SIW--QH---E------------RVNH-D--HLQGYIQMK------------KQTTLKKMKELL--------------PG-AHLEMA-----------RA--PKK-AID---------------YCQK-----------------KETAIDG-----PWEYGTWIST-------------GSHKR---------------------------------KLMERF--DEDPEEMK---------------------LEDPG-----LYRRCL-----SRVQMTKVRE---------------------------KNSWDYDL----------------------RPWQDELLKTIEQE---------------PDDR------------------------------------TILWVYGPHGG---EGKSVFAK-------YLTLK---------------EGWWY------------------TAG--------------GKATDML----YSYSLD--PTCHVCI-DI------------------PRCTK---EEYINY-AVIE------QIKNRIIINT--KYEPCTIRDDGHNVH-----VIVFANYL-PDVTR------------------------ISEDRIKII
>Alpha_4
SFKWC-F-TLNYS-----------------SAAEREDFLALLKEEEL------------NY-AVV--GD---E------------VAPSSGQKHLQGYLSLK------------KSIKLGGLKKKYS-------------SR-AHWERA-----------RG--SDEDNAK---------------YCSK------------------ETLILELGF--PASQGSNRR--------------KLSEM-----------------------------VSRSPERMRI--EQPEIYHR-----------------------YTS------VKKLK-----------KFKE---------------------------EFVHPCLD----------------------RPWQIQLTEAIDEE---------------PDDR------------------------------------SIIWVYGPNGN---EGKSTYAK-------SLMK----------------KDWFY------------------TRG--------------GKK-ENIL---FSYVDEG-SEKHIVF-DI------------------PRCNQ----DYLNY-DVIE------ALKDRVIEST--KYKPIKLVELINIH------VIVMANFM-PEFCK------------------------ISEDRIKII
>Alpha_5
SFKWC-F-TLNYS-----------------SAAEREDFLALLKEEEL------------NY-AVV--GD---E------------VAPSTGRKHLQGYLSLK------------KSIKLGGLKKRYS-------------SK-AHWERA-----------RG--TDEQNRG---------------YCSK-------------------ETL-------VLELGTPVVP-------------GSKKR---------------------------------KLLERF--RESPEELK---------------------MEDPS-----KYRRCL-----------AVES--------------------------LNNARKNSE-----------------WVHELREWQNKLIQHIEGV---------------PDDR------------------------------------SIIWVYGPNGG---EGKSTFAR-------YLSLK---------------PGWGY------------------ING--------------GKTSDMM--------------HIITM-DP----------DNHWIIDIPRSHS----DYLNY-GVIE------QIKNRVLINT--KYEPCVIRKDGQNVH-----VIVMANVL-PDYCK------------------------ISEDRIKII
>Alpha_6
AVNWV-F-TLNFA-----------------GEVPVLSFDERV-----------------QY-AVW--QH---E------------RVNH-D--HIQGVIQLK------------KKAKMNTVKNIIGGN--------------PHLEKM-----------KG--SIEEASA---------------YAQK------------------EESRVAG----PWSYGELLKK-------------GSHKR---------------------------------KIMELI--KDPENELE-----------------------EPQ-----KYRRAM-----------AWSA-------------------------MDESRKLAEE---------------EGFPYMFYSWQETVLGLLEEE---------------PNDR------------------------------------TIIWVYGPNGN---EGKSQFGK-------FLGLK---------------KDYLY------------------LPG--------------GKTQDMT----YMLMKN--PKANVVM-DI------------------PRCNS----EYLNY-QFME------LIKNRTIYSY--KYEPVGCIINNKIH------VIVLANVL-PDYEK------------------------ISQDRIKII
>Alpha_7
GKRWC-F-TSFDS---------------------DPPFLSLPDGC--------------SY-LVY--QR---E------------KCPQTDKEHWQGFITFV------------GQKRLNTVKSLAGGNNW-------------HWEVA-----------RG--KNTECRA---------------YCTK------------------EDTRVAP----PVEFGQFTEL-------------GSNKR---------------------------------KTMELF--QEDPEELKIA---------------------DPQ-----KYRRCL-----------AIIT---------------------------NQRFVDVA-----------------LPTFDRQWQLEVGELLEQP---------------ADDR------------------------------------TIIWVYGSQGN---EGKTTYVK-------GLIQ----------------KGWFN------------------SRG--------------GKS-DDIMFQ-YIV-----HGGHAVF-DF------------------PRDKE----DYVNY-NVLE------AIKDRTCISN--KYEPLSINSPSLVH------VLVMANFM-PQLED------------------------EFDDKGRVV
>Alpha_8
SVFWC-F-TIFFT------------------SASPPDLVPLFENTSV------------SY-ACWQ-EE---E------------SPTT-RRRHLQGYLQLK------------TKKSLSAVKSLFGDLN-------------PHLEKQ-----------RAR-RTDEARD---------------YCMK------------------EETRVSG----PFEFGDYCPS-------------GSHKR--------------------------RQRESVIRSPVRM--AEENPSLFRR---------------------VGK----DCRGRIP-----------EDRA---------------------------CDSNFKFE-------------------------------------------------------------------------------------------ILAIAPKDAPG---TGPQMTAL-------SSGYMGQMGGDR--------EINLC------------------SSP-------VSKWDLVLYTWWVCCNVSYQYIGQ--LGNNIVF-DI------------------PRDKK----DYLQY-SLIE------MFKDRLIVSN--KYEPLMAPLINCIH------VVVMSNFL-PDFEK------------------------ISQDRVHVI
>Alpha_9
SLWWC-F-TIFFT-----------------IASPPRPGSSLR------------------------------E-------HQCVLRLLA-GR----GVS--H------------DSSSPFAGLSAVEDCVS------------FCGEVLV----------RG--SESPSCE----------------------TASSSDGRSSRLLLKEETRVSG----PFEFGDYCPS-------------GSHKR--------------------------RQRESVIRSPVRM--AEENPVRLPA------------SKGKDCRGRIPE----DRGMRIQ---------ISNLKS-------------------------WQSRLQTLLE-------------------------------------------------RAPDDR------------------------------------TIFWVYGPDGG---EGKSTFAR-------DLYRS---------------GTWFY------------------TRG--------------GSA-DNVS---YQYIGQ--LGNNIVF-DI------------------PRDKK----DYLQY-SLIE------MFKDRLIVSN--KYEPLMGPFINCIH------VVVMSNFL-PDFEK------------------------ISMDRVHVI
>Alpha_10
SVFRC-F-TIFFP------------------SSSFPGLIPLFENSCV------------SY-PCWQ-EE---E------------SPTT-RRRHLQGYLQCK------------GQRTLKQVKTLFGDLN-------------PHLEKQ-----------RAR-KTDEARD---------------YCMK------------------EETRVSG----PYEFGNYVAG-------------GSNKR--------------------------------KLDDLLG--NSDNEIEE--------------------------------PQKYR-------RAMAAIEF-------------------------TSDWPHGDED----------------------------DEDVISVG--------------PRKPF------------------------------------SICI-KGMAGA------SVCCF-------EFES----------------RCPHY------------------FLG-------------LWSHWWGRKVPVCQVSGF--KQKLALF-TWGQGYCYDVHVLYEAPEYFSYRLSSVYYDFINY-AFLE------MVKNRTVYSY--KYEPVGFIDPTCNVH-----VVVMANFL-PDYER------------------------ISQDRIKLI
>Alpha_11
SVCWC-F-TLNFT-----------------GEIPQLDFSNKGV----------------QY-AVW--QH---E------------KVNH-D--HLQGFFQFK------------GRRSLLQAKKVFDG------------YH-PHLEVM-----------RAP-SAEQAKK---------------YCEK------------------PESRVSG----PWVFGEFVPS-------------GSNKR--------------------------------KLEELLE--NSDNEAED------------------------PQ-----RYRRAM-----------AKKM-------------------------NKDSHQWALD---------------NAFPFELKEWQERLSELISSP---------------ADDR------------------------------------TIIWVYGPTGG---EGKSQFAR-------YLGLN---------------KSWIY------------------LPG--------------GKSNDMM----YMYCKS--PKCNLAI-DY------------------PRCNK----EYINY-SFLE------MIKNRTIYSY--KYEPVGFIDPTCNVH-----VIVMANFL-PDYER------------------------ISEDRIKLI
>Alpha_13
SHWWC-F-TVFFL------------------SATAPDLVPLFENTHV------------SY-ACWQ-EE---E------------SPTT-KRRHLQGYLQLK------------GQRTLNQVKAIFGD------------LK-PHLEKQ-----------RAR-KTDDARD---------------YCMK------------------PETRVSG----PFEFGEYCPA-------------GSHKR--------------------------------RQRELVI--RSPVRMAE----------------------ENPS-----VFRRVK----------AKIAE--------------------------EEFQKSAHE----------------IQISNLKSWQSRLKTLLERD---------------PDDR------------------------------------TILWVYGPNGG---EGKSTFAR-------DLYRS---------------GSWFY------------------TRG--------------GSA-DNVA---YQYIGC--LGNNIVF-DI------------------PRDKK----EYLQY-SLIE------MFKDRLIVSN--KYEPLMAPLLNCIH------VVVMSNFL-PDFEK------------------------ISQDRVHVI
>Alpha_14
SRWWC-F-TLNFS-------------------GDPPELAWWLARDEI------------KY-ACW--QH---E------------KGTH-D--HMQGYLQLK------------KPSRLTAVRKLFGN------------FR-PHLEVQ-----------KAR-RAEDARD---------------YCMK------------------DESRVAG----PWEIGEFIPQ-------------GSHKG--------------------------------RMRDLVR--RSPERMAE----------------------ENPS-----VYRRVL-----------AAQS-----------------------VERFRSDPSLLP-------------------DPLRDWQICLLELLEEV---------------PDNR------------------------------------SIIWIYGPAGA---EGKTMMAK-------ELFR----------------RGWFY------------------TSG--------------GTA-DNVK---YQYAVE--VESHVVF-DI------------------PRDKK----DYIQY-SLIE------ELKNGMIVSN--KYEPIRVVRISGREVH----VVVMCNFM-PDYSK------------------------ISPDRIVIV
>Alpha_15
SIWWC-F-TIFFA------------------SAGAPELFPLFENTSV------------SY-ACWQ-EE---E------------SPTT-HRRHLQGYLQL------------KSKKTLNQVKALFGDLN-------------PHLEKQ-----------RAR-NSDDARD---------------YCLK------------------EASRVSG----PWEFGEYCPS-------------GSHKR--------------------------------RQREQVQ--KSPERMME----------------------ENPS-----VYRRVK------ARLSIEAHQ-----------------------LSLSELPFLLKP------------------------WQFEIERVISRP---------------ASTR------------------------------------DIIWVYGSTGG---EGKSTYAR-------ELLR----------------RGWFY------------------TRG--------------GSV-DNVA---YQYLDN--VDRDVVF-DI------------------PRDKK----DYLQY-SLIE------MIKDGVIISN--KYEPVTAVCSRPRH------VVVMSNFL-PDFSK------------------------ISVDRVSVI
>Alpha_16
SVFWC-F-TIFFT------------------TSSLPKLTPLFENSCV------------SY-ACWQ-EE---E------------SPTT-RRRHLQGYLQCK------------GQRTLKQVKTLFGDLN-------------PHLEKQ-----------RAR-KTDEARD---------------YCMK---------------TAEACCRVSG----PYEFGNYVAG-------------GSNKR--------------------------------KLEDLLG--NSDNEIEE------------------------PQ-----KYRRAM-----------AMKM-----------------------TKASHQWALENP-----------------FPFELKEWQERLSDALSLN---------------PDDR------------------------------------AIYWVYGPTGG---EGKSQFAK-------YLGLN---------------KNWLY------------------LPG--------------GKVNDMM----YMYCKT--PQSNLVI-DY------------------PRCNK----DFINY-AFLE------MVKNRTVYSY--KYEPVGFIDPTCNVH-----VVVMANFL-PDYER------------------------ISQDRIKLI
>Alpha_17
SRNWC-F-TIFNY---------------------VLPLFTTLPEWA-------------NY-LIYQ-EE---E-------------CPTTKKRHIQGYVNLK------------RNQRFAFLKKKLPDG--------------THIEAC-----------KG--SSSSNRD---------------YCRK------------------DDTRTDG----PWEFGVFAET-------------GSNKR-----------------------------------------KTMERFQE-----------------------DPE----ELRLADP-----------KLYR--------------------RCLATKVNTEFGGLV-----------------LPVPDRPWQLVAQKVLDQG---------------PDDR------------------------------------TIIWVYGSEGN---EGKTTWAK-------TKIQ----------------DGWFY------------------SRG--------------GKG-ENIK---YQYAE---HLGHCIF-DI------------------PRQVE----DNLQY-TVLE------EIKDRLIRSS--KYEPIDFNCSDKVH------VVVLSNFL-PCLDSEYNNRGE----LVKK-------PLLSRDRVFLI
>Alpha_19
GTMWA-F-TLNFV-----------------GPRPNLEFGPEV-----------------QY-AKW--QH---E------------KKAH-D--HLQGFIQMK-----------DKNTTLKKMKMVI--------------PG-AHLELC-----------KG--SVEDNLK---------------YCGK------------------EDTRIDG----PWEYGEVLKR-------------GSNKR---------------------------------KVMERY--EEDPEAMK---------------------MEDPD-----LYLRCN---------AKRLEK-------------------------EYMSSDGPTR---------------------LYNWQQEVHMKLLEE---------------PDDR------------------------------------TIIWVYGSNGG---EGKSTFAK-------ELIK----------------RNYFY------------------TPG--------------GKS-ENIL---YLYSMD--PERNVVF-DI------------------PRCNK----EMINY-SVIE------MIKNGVFSST--KYRPVDIRVVRKRH------VVVMCNEM-PDTTR------------------------ISHDRIFLV
>Alpha_20
CANWV-F-TRNFQ-----------------GEPPSLSFDERV-----------------QY-AIW--QH---E------------RVSH-D--HLQGVIQLK------------KKARLSSVKEIIGGN--------------PHLEKM-----------RG--TIEEAAE---------------YCRK-----------------PEFPGFSG----PWEFGSMLKK-------------GSHRR---------------------------------KTMERY--EEDPEERRLK---------------------DPD-----TALRCN---------AKKLKE----------------------DYCSSFSSYELRQ------------------------WQIELHQKILEE---------------PDDR------------------------------------TIIWVYGPDGG---EGKSTMAK-------ELIK----------------YGWFY------------------TAG--------------GKTQDLL----YMYAQD--PERNIAF-DV------------------PRCSS----EMMNY-QAME------MMKNRCFAST--KYRPVDLCVRKKIH------LVVFANVA-PDPTK------------------------ISEDRIVII
>Alpha_21
RCLWM-F-TRNFS-----------------GEVPSLIFDERV-----------------QY-AVW--QH---E------------KVNH-D--HLQGMVQMK------------KKVRFTTVKNLIGGN--------------PHVEPV-----------RS--TGPKAIE---------------YCKK------------------AESRVDG----PWEFGEFIPE-------------RSNKR---------------------------------SLMERY--KEDPDAME---------------------LEDPG-----RARRCR----------AKLAM-----------------------------EEFVTN---------------YEGHQLSRPWQKELSERLKMT---------------PDDR------------------------------------TIIWVYGPYGG---EGKTHYAK-------QLLK----------------EGWFY------------------SRG--------------GKRVDVT----YAYIMD--PTRQVVF-DI------------------PRDQQ----DFINY-SLIE------MFKDRIIQSD--KYEPCTVPLINKIH------VVVFANML-PDPTK------------------------ISEDRYEII
>Alpha_22
STCWV-F-TLNFN-----------------GEIPNLPFNEHV-----------------QY-ACW--QH---E------------RVTH-D--HLQGFIQMK------------AQKTLGQMKLLI--------------PT-AHFEKM-----------RAL-STDQARN---------------YAMK------------------EDSRVAG----PWEYGVYIKK-------------GSHKR---------------------------------KLMERY--EEDPEEMKIQ---------------------DPS-----LYRRCL-----------SRKK-----------------TEEEREAAEWNYDLRPWP------------------------WQDQVLQELELP---------------PDYR------------------------------------KIIWVYGPTGS---EGKSTFAK-------HLSLK---------------DGWGY------------------LPG--------------GKTADMM----HIITLE--PMNNWVV-DV------------------PRCSA----EYVNY-GVLE------QIKNRVLVNT--KYEPVVIRDDRHPVH-----LVVFANCL-PDVTK------------------------ISEDRIKII
>Alpha_23
IRRWC-F-TLNYE-----------------TEEEAANVVRRIESLNL------------VY-AIV--GD---E------------VAPSTGQRHLQGFIHLK-------TGRRLQGKTVLGNDRI-------------------HLEPT-----------RG--SDEQNRD---------------YCSK-----------------ERVLLEHGV---PTRPGVKRP--------------RLAQR-------------------------------------FA--EEPDELRL----------------------EDPG-----GYRRCV-----------VHGA-----------------------SVEWTRWAAENP-----------------FPFPYHNWQLEVLSAIGEP---------------ADDR------------------------------------TILWICGRDGG---DGKSVFAK-------YLGLK---------------PDWFY------------------TCG-------------GTRK-DVL----YQYIED--PKRNLIL-DV------------------PRCNL----EYLNY-ALLE------CVKNRAFSSD--KYEPLSYLGFDHVH------VLVFANVL-PDYLK------------------------ISRDRIKLW
>Bacilla2
LNRFI-L-TFFPS-----------------DMDTKWLEPETYFENSPNKFDCWTG----QY-----------E------------YCPDTGKLHAHIYIECN----------HKHRIRFNVFHREIRK------------YH-QSVQLQLAKRA------SKK-QRQSAIN---------------YVT-------------------ADF--------KRAPGSLVFRWE-----------HNKFP--------------------SDFDPKCVNKKSKSDKVSK--DEQHETQRLW------------------IESKPR-----HWTWDQ-----------IVHE-------------------NEESKKLLFGCTAGEK-------------------YHKGRHAEDAR---------------------RTIN------------------------------------DVIIFYGAG-G---TGKTTEAQ-------AWGSEDEPVQ----------ECRYY------------------RRN-----------PDDGAFWGGGRTC-YK------GQRIVHYEEF-------------------AGQE----AFGRLKEVCD------IGKHGPAVNV--KNGGALLNHDT---------VIFTSNIH-PAGWFHKLWES-----DPKQ-------WMPFERRITQV
>Bacilla3
LSRCI-V-TFFPK-----------------DNDRRWLKPETYFGPNPDNFQCWCG------------QF---E------------ICPRTGALHAHIYFECV----------RSRRLRFVRTAALFRKYH----------HR-VHIKKARTV--------SKK-QRQSAIN---------------YVL-------------------DDA--------KRAPGETIFTWH-----------GCKFP-------------------VAYDDGCKHGRSKKTITQSK--EENTEEQRLW------------------IESKPR-----SWTWDQ-----------IVHE-------------------SDHSKKLLCTCSWGQK-------------------YHAGRRASDPR---------------------RTIS------------------------------------NVIILYGAG-G---TGKTTTAH-------DWDPREGETQ----------KERYY------------------RRN-----------PDDGHFWGAGRSA-YN------GQRIVHFEEF-------------------TGQE----AFSRLKEVCD------IGKSGPTINI--KNSGGELNHET---------VIFTSNVH-PAGWFHKLWKD-----DPKQ-------FHPFWRRVTEV
>Bacilla4
LSRFI-L-TFFPE-----------------TKEDRWMEPDTYFPGAVELFHVWTG------------QY---E------------ECPTTKRLHAHIYVEML----------TNRRKRFNAFHKHIRKF-----------HKGVQIRSARRC--------SVK-QRQCAIN---------------YVL-------------------DDR--------KRLEGSDTYTWR-----------HSHFE-----------------------PKYDSKFEKTKEMVKR--GEDSETQRVY------------------IESKPR-----MWTWDQ-----------IVHE-------------------TDESKKLLFNCSWGNK-------------------YHAGRVAEVSR---------------------RTIQ------------------------------------QVIILYGAG-G---TGKTTTVQ-------SWDARENEDP----------RERYY------------------RRN-----------PDDGAFWGGGRTA-YR------GQRIVHYEEF-------------------TGQE----AFCRLKEVCD------IGKHGPPVNV--KMGGTDLNHEI---------VIFTTNVH-PAGWFHKLWAN-----DPKQ-------FHPFWRRVTKV
>Bacilla5
ISRAI-L-TYFPP-----------------TSDAKYLEPEFMLGQDIRRLSNWWS------------QY---E------------KCPESGAVHIHAYAEFK----------RELRPRFNLLDELIRS------------HV-DCWNCRTARKS------SES-QRQGAIN---------------YVHK------------------FET--------RLD-GFQPFTWP-----------KNESN-------------------AKFDPSFVRTNSKQNKRKAR--DDAIEEQRQY------------------IESKPR-----IWTWDQ-----------ILHE-------------------NEASKKLLVTCSWGKK-------------------YHEGRHAEDKR---------------------RDVT------------------------------------DVIIYYGAG-G---TGKTTLCM-------EYNQTSSLEPR---------VERYY------------------RRN-----------PDDGNFWGGGRTA-YK------GQRVIHFEEF-------------------SGQE----PFSRLKEVCD------IGKPGPSVNI--KGAGVDLNHHT---------VMFSSNVH-PAGWYRNLWRD-----DPKQ-------FHPFWRRVTKV
>Bacilla6
VRACI-V-TLFPS-----------------DSNQRWLRPETYFTN-VAVIANWCG------------QF---E------------KGGHTEKLHCHIWVEFF----------NQYPHRFTDLCNLFQIAVG---------TH-PNIRKPIHRL-------SNK-SRKCAVN---------------YVLK------------------PTT--------RLDVDHAQYIWP-----------FNRQT---------------------LSFDQLLWDSKRPKPTKK--EDDVEKQRLH------------------IESKPR-----WWSWDQ-----------ILHE-------------------NTASKQLLCLCSWGKK-------------------YHEGRHAETAR---------------------RQIA------------------------------------HVVIMYGAG-G---TGKTTLAH-------SWDIIEGEDK----------QERYY------------------RRN-----------PDDGAFWGGGKTA-YK------GQRIVHLEEF-------------------CGQE----QFSRFKEICD------LGKEGPPVNI--KQGGSQLNHDT---------VIITSNHH-PASWYHKIWES-----EPKQ-------FHPFWRRITQV
>Bacilla7
LGRCI-V-TLFPP-----------------DSEPKWLDPSTYYTDPASVVKIWVG------------QF---E------------ITPETNQIHAHIYIEFH----------HKKRPKFNLFVKMFTDVIG---------KH-VNVKSPKKS--------NNT-QRQGAVN---------------YCMK------------------DET--------RMP-DHQPYLWP-----------GNNPA-----------------VAFCQKSWDARTTKTSHNRPSR--EESVEEQRQW------------------IESKPM-----HWTWDS-----------IVHE-------------------CEESKVLLATCSWGQK-------------------YHAGRHASTPR---------------------RTIR------------------------------------DVVIMYGAG-G---TGKTTLAH-------KWDVKEDEDF----------QQRYY------------------RRN-----------PDDGNFWGGGRTA-YK------GQRIVHFEEF-------------------CGQE----PFHRIKEVCD------IGKEGPSVNI--KNSGTDLNHEV---------VLLTSNNH-PAGWYRNLWAK-----EHKQ-------FHPFWRRVTQV
>Bacilla8
IRRCM-I-TIFPV-----------------DDEMKWLDPYTYFQNPNRTLQIWCG------------QF---E------------KGGDTGKLHAHIYMEFK----------NEAGKRFGTLASLFKTKTG---------CH-PNIQIPKKS--------SIK-QRQGAVN---------------YVSK------------------VET--------RVE-GHEPYFWG-----------GNSPK-----------------VAFDQKVWEARTAKPTDRTSKK--SDEVEEQRLH------------------IESKPM-----HWTWDQ-----------IVHE-------------------SDESKALLATCSWGTK-------------------YHQGRYASTPR---------------------RTIQ------------------------------------DVVILYGAG-G---TGKTTLAH-------KWDEKDGEDF----------EERYF------------------RRN-----------PDDGNFWGGGRTA-YR------GQRIVHFEEF-------------------CGQE----PFHRIKEVCD------VGKHGPSVNI--KNSGTDLNHEI---------VIFTSNNH-PAGWYRGLWEK-----EHKQ-------FHPFWRRVKKV
>Bacilla9
HPSWLKPETWFPQ-----------------CDDILEIWCA-------------------KF-----------E------------KGEDTGNLHVHIYFKLK----------HSNTIRFELLQKWIT----------------KHVTGFDFKPQRSA---TKN-STQCVVN---------------YVLK------------------PET---------SV-G-DPFIWN-----------ASCAF--------------------DQKTWDARHKGKGKKQEII--DHIMARDWTL-------------------------------SWAS-----------LVHE-------------------SDESRALLADCGWGKR-------------------FQEDRAAAQPR---------------------RKIK------------------------------------DVVILYGAA-G---TGKTTMAM-------DWDSKPDETT----------KARYY------------------RRS------------CDEDFWGGGATA-YN------GQRVIHYDEF-------------------GGQE----KFASLKEITS------IGLPGPPVKV--KGSGRDLNHDT---------VVFTSNVH-PAGWYKGVWAK-----DPHQ-------FKPFQRRVTKV
>Gemini_4
TKYFF-L-TYPKC-----------------PVDPWELLHYLLTLLHSRVP---------IY-ILV--TR---E------------SHKD-GSFHLHTLLQLS------------NRLETKDSRFFDYQY-----------YH-RNCQRA-----------QN--CKQ-VRD---------------YITK-------------------PGTVS-----IAEWGEFYNAKPFSKKTLKRRAPGSDTK----------------------------DTKMRKIISSS--TSKTEYLSMV------------------RQTFPF----DWATRLA-----------QFEY------------------SAEKLFPTTVTPYASSV--------------------PTDQLRCSEQLSQWATENIKTYTVCEEDATTTTRRY-----------------------------------TSLYVCGPT-R---TGKTTWAR-------SLG-----------------KHNYW------------------NGL-----------------VDFTT---YDP-----TAQYNVIDDI-------------------PFKY-----CPNWKQLIG-------CHRDYTVNP--KYGKRKVISGGIP-------SIILVNED--EDWLSQC--------TPAQ-------TKYIESNCVIH
>Gemini_5
AKNFF-L-TYPHC-----------------FLSPTEALEQLKQLQIPVNK---------KY-IRI--AK---E-----------HHDDEERTPHLHALLQLE------------GKFQCTNPRFFDLVSPNRSAH-----YH-CNIQGA-----------KS--SSD-VKT---------------YIEK-------------------EGE-------YSDWGEFQIDGRSSRG-------GQQSA-----------------------------NDAYAAAINT--GSKQEALRVI------------------KELAPK----DYVLQYH-----------NLNA-----------------------NLAAIFAPPPEI--------YQPPYTHTQFILPQDIQAWVDTNFTQEPDTPPAGPTKHNRIPSIERP------------------------------------QSIIIEGPS-R---TGKTLWAR-------SLG-----------------THNYI------------------TGH-----------------LDFSARV-YHD-----EVEYNVIDDV-------------------DPHY---LKMKHWKHLIG-------AQKEWQTNL--KYGKPRIIKGGVP-------SIILCNPG-DGASYKDFLDKPE---NETL-------KSWTIQNSAFA
>Gemini_6
SKNYF-L-TYPKC-----------------SLTKEEALSQIQNLHTPTNK---------KF-IKI--CR---E------------LHEN-GEPHLHVLIQFE------------GKYRCQNQRFFDLVSPSRSVH-----FH-PNIQGA-----------KS--SSD-VKS---------------YIDK-------------------DGD-------TLEWG------------------GSKSE----------------------------------------------ALRVI------------------KELAPK----DYVLQFH-----------NLNA-----------------------SLDRIFTPPLEV-------------------YVSPFLSSSFDQVPEELEEWVSENVMDAAAR-PLRP------------------------------------LSLVLEGDS-R---TGRTMWAR-------SLG-----------------PHNYL------------------CGH-----------------LDLSPKV-YSN-----DAWFNIIDDV-------------------DPHY-----LKHFKEFMG-------AQRDWQSNT--KYGKPVQIKGGIP-------TIFLCNPG-PNASYKEFLDEEK---NSAL-------KAWALKNAAFI
>Gemini_8
AKNVF-L-TYPKC-----------------SIPKEHLLSFIQTLSLPSNP---------KF-IKI--CR---E------------LHQN-GEPHLHALIQFE------------GKITITNNRLFDCLHPSCSTS-----FH-PNIQGA-----------KS--SSD-VKS---------------YLDK-------------------DGD-------TVEWGQFQIDGRSARG-------GQQSA-----------------------------NDAYAKALNS--GSKSEALNVI------------------RELVPK----DFVLQFH-----------NLNS-----------------------NLERIFQEPPAP--------YISPFPCSSFDQVPDDLEEWVADNVKAFRCAAMETQSYCHRRCSQNREDDMGQIFRPTQ------------------------LPVWTPGPCPK---------------------------------------------------------------------------------------V-FNN-----GAWYNVMDDV-------------------DPHY-----LKPLYGIQG------VPSGTASPTQ--NTGNPFKIKGGIP-------TIFLCNPG-PTSSYKEFLDEEK---QEAL-------KAWALKNAIFI
>Gemini_9
AKNYF-H-NLSPM-----------------FLNKGRDPFPIESPFLPD-----------EYQIHWV-CS---E------------LHQD-GVPHLHVLIQFE------------GKFQCTNPRFFDLSSPSRSTQ-----FH-PNIQGA-----------KS--SSD-VKA---------------YIEK-------------------GGE-------FLDDGIFQVDARSARGE------GQHLL------------------------------RYMQTRCML--LLQSEALQII------------------KEKDPK----SFFFTVPYHICYADRIFQGSAT-----------------------NIRYVRSLSSPV-------------------YTSPRRNRSMGIRKYLQSRCAAMETD------------------------------------------------QYCYGRCSR---TGKTMWAR-------SLG-----------------PHNYL------------------CGH-----------------LDLSPKV-YSN-----DAWYNVIDDV-------------------DPHY-----LKHFKEFMG-------AQRDWQSNT--KYGKPIQIKGGIP-------TIFLCNPG-PNSSYKEYLDEDK---NSNL-------KNWAIKNALFI
>Gemini_26
SQWWC-F-TVFFL-----------------SATAPDLVPLFENTHV-------------SY-ACW--QE---E------------ESPTTRRRHLQGYLQLK------------GKRSLAQVKALFGD------------RN-PHLEKQ-----------RAR-KTDEARD---------------YCMK------------------EETRVSG----PFEFGEYTAA-------------GSHKR-------------RQRESVIRSPVRMAEENPSVFRRVKA--KIAEEYFQKT----------------------------ANEIQIS-----------NLKS-----------------------WQLRLMTLLERD---------------------------------------------------PDDR------------------------------------TIFWVYGPDGG---EGKSTFAR-------DLYRS---------------GTWFY------------------TRG--------------GSA-DNVA---YQYIGC--LGNNIVF-DI------------------PRDKK-----DYLQYSLIE------MFKDRLIVSN--KYEPLMAPLINCTH------VVVMSNFL-PDF------------------------EKISVDRVHVI
>Gemini_28
AKNVF-L-TFPQC-----------------PESITWVMSHLLQILNSYTV---------KY-ACV--AE---E------------KHKD-DNSHFHAIVQLD------------KKLETRNPNFFDLPQEHSSGT-----YH-PNVQKC-----------SS--PAA-VRK---------------YIQK-------------------EGH-------FIEHGEFNTR-------------GRSPV-------------------------ASAEKIFGEILTLA--TDEESFLALV------------------RERRPQ----DYVLRWP-----------SITG-----------------------FARDHYRRRSIP-------------------YVPRWTDFPGLPEPIQQWAKDNILFEPESK--PDRP------------------------------------ISLYICGPT-R---SGKTQWAR-------SLG-----------------RHNYF------------------TGS--------------LSFLDYDD---F--------ALYNVIDDI---------------------EYEKI-STSWFKSLLG-------AQKDIILKG--KYMKDFRISGGIP-------CIVLVNED--MDWVVRM--------ASTL-------KPWFDDNVLVY
>Gemini_38
GKAFF-L-TYSQC-----------------PREPKDVGEFLTSHSTLASHV--------VY-VRV--QQ---E------------KHQD-GNNHLHAIVCTS------------ERRDIRDPRIFDFGE-----------FH-PKIETC-----------RS--VSK-SLK---------------YIQK------------------EAGS-------FYEHGTVPCDKRLT---------GRKRK--------------------------AEQDEWWHQAVNS--GTIEEALQLV------------------KDNEPR----TFWLQHH-----------NLVT-----------------------NARRIWSEVRAS-------------------FVPKYSESSFSVPRVLSDWVANNLRADPI---PDRP------------------------------------LSLIIEGDS-R---TGKTAWAR-------SLG-----------------RHNYL------------------SGH-----------------LDLNGAV-FDN-----EASYNVIDDV-------------------TPKY-----LKHWKEFLG-------AQKDWQSNL--KYGKPVLVKGGKP-------AIVLCN---SDQSYKCFLDCEE---NHQL-------RSWTSKNAVFV
>Gemini_39
AKNVF-L-TYPKC---------------SIPKEHLLSFIQTLDSLSHLTLS-----------SLK--SV---E------------SCIRMGNL---TCMPSS-----------NSRAKSRLRTIVSSIVYTQAVAPVST----PTFKVP-----------NQA-QMSSHTW-----------------------------------------------------IRTATPSN----------GDNFR----------------SMDDLLEAVNSPQMMLTPKRLTA--AVSQKLLMSL------------------GNYSQR----TLYFSFI------------ISNS----------------------NLERIFQEPPAP-------------------YISPFPCSSFDQVPDELEEWVADNVRASAAR-PWRP------------------------------------NSIVIEGDS-R---TGKTIWAR-------SLG-----------------PHNYL------------------CGH-----------------LDLSPKV-FNN-----AAWYNVIDGV-------------------DPHY-----LKHFKEFMG-------SQRDWQSNT--KYGKPVQIKGGIP-------TIFLCNPG-PTSSYKEFLDEEK---QEAL-------KAWALKNAIFI
>Gemini_50
SANAF-L-TYPRC-----------------LLTPFEAGQHLWEVARHWTP---------SY-VLA--SS---E------------SHQD-GTPHLHVLLQTM------------RPMSTRDPSFFDIQG-----------YH-PNIQAS-----------RS--PNK-TRE---------------YILK-----SPITVYSRGTFIPRAGTSG------AGYGSTPV--------------PKRNE------------------------------IMRGIIETT--TNKAEYLSEV------------------QKAFPF----EWATKLQ-----------QFEY-----------------------SAERLFPTLPSP-----------------FVPPHPPSEPDLHCYETIRSWKDENIFQGDAASRTSRP------------------------------------RSLYIVGPT-R---TGKTTWAR-------SIDPV---------------NHNYW------------------QNG-----------------VDFLK---YRK-----SAKYNVLDDI-------------------PFKF-----CPCWKQLVG-------GQKDYTVNP--KYARRMEVPGGIP-------SIILVNYD--EDWLKVM--------TPAQ-------LEYFYDNCVVY
>Gemini_54
SRNIF-L-TYPRC-----------------NLAPELIGSFLLSLLSPYHV---------MF-ITV--TS---E------------LHKD-GTPHIHALAQTD------------KRVHTYSPGFFDVQG-----------FH-PNIQSA-----------RS--PQT-VLS---------------YILK------------SPTGTFNYGS-------LRPRGTRADAACGIGEDTA----GGGASSSSSPPQADQRRGSRSRELANDPGRDRKDVLMTSILAGS--SSKQEFLNGV------------------KKAFPY----DFCARLQ-----------NWEY-----------------------AANKLFDTPAVY-------------------QPPFPDSYFHCHENIHDWVRDNIYEITPEA----RP------------------------------------LSLYICGPT-R---TGKSTWAR-------SLG-----------------RHNYW------------------QNN-----------------VDFTS---YDV-----EAKYNVIDDI-------------------PFKY-----CPCWKALIG-------GQKDFTVNP--KYGKKKLIKGGIP-------SIVIVNDD--EDWMRAM--------TASQ-------RSYFERNCVVV
>Gemini_58
SQHVF-L-TYPRC-----------------PIPPKDAGSFLKKLCKRYNI---------QY-MYI--AQ---E------------LHQD-GEPHLHAFLQFD------------KVFRTTSAKYFDFFE-----------FH-PNIQAA-----------RN--PEK-TLE---------------YCQK-------------------NPAD------FYEDGVFVKPKASR---------KRKLA------------------------SFTRDKKMKQIMANA--TSRDEYLSMI------------------RKAFPF----DWAIRLQ-----------QFEY-----------------------SAKALFPEAPIQ-------------------YQPQFVSNDMSDHPVIGEWLDTEFFTQERGP-HHRR------------------------------------RSLYICGPT-R---TGKTSWAR-------SLG-----------------THHYW------------------QHS-----------------VDFLTEW--NK-----NAIYNVIDDI-------------------PFKF-----VPCWKGLVG-------SQFDITVNP--KYGKKKTIPNGIP-------SIILANED--EDWLQTM--------SPQQ-------ADWFHGNCVVY
>Gemini_61
LKSKPKI-TSLLI-----------LAVRGLPSPTPKYTNTQQQKIYTRSK--------------------------------RTARGWG-TSPHGVGAV--R------------RQIRLHKFQILRSGLTEQIES-----FP-PNMPGS-----------KS--SSD-VKS---------------YVDK-------------------DGD-------TLTWGEFQIDGRFARG-------GQQTA-----------------------------NDAAAEALNA--GSKETALQII------------------REKLPE----KFLFQYH-----------NLVS-----------------------NLDRIFSPPPSV-------------------YSSPFSSSSFNAVPDIISDWAAENVMDSAAR-PDRP------------------------------------ISIVIEGPS-R---IGKTVWAR-------SLG-----------------PHNYL------------------CGH-----------------LDLSPKV-YSN-----SAWYNVIDDV-------------------NPQY-----LKHFKEFMG-------AQKDWQSNC--KYGKPVQIKGGIP-------TIFLCNPG-EGSSFKLWLDKPE---QGAL-------KNWATANAIFC
>Gemini_62
NANTY-L-TYPKC-----------------PLEPEAIGLTLWSLIAPWEP---------AY-IIV--CR---E------------AHQD-GTWHCHALAQSV------------KPVTTRNSRFFDIED-----------HH-PNIQSA-----------KS--VDK-VRA---------------YILK-------------------DPIA------LWERGTFIPRKKSFVPHQ-----GDEHT-----------------------PKPTKDDIVRDIIEHS--TSKQEYLSRL------------------QNELPY----EWATKLQ-----------YFEY-----------------------SANKLFPDIPEP----------------------------------------------------------------------------------------------YIHPHP-Q---TEPELHCK-------------------------------------------------------------------ET-IDDWLKP--NIFQVH-PDAYMLINNC-------------------TREQ-----AESDLVWLD----------DVTHSN---YLQTESRASTS--------SGLQGQGNQPGLEAKVA--------TITG-------RIT--------
>Gemini_74
AKNYF-L-TYPRC-----------------PLTKEDVLEQLLALSTPVNK---------KF-IRV--CR---E------------LHED-GEPHLHVLLQFE------------GKLQTKNERFFDLVSPTRSAH-----YH-PNVQAA-----------KS--ASD-VKS---------------YMDK-------------------DGD-------VLDHGSFQVDGRSAR--------GRNQF----------------------------ANDAYAEAIQL--GIQVPGPQLS------------------EGEGSK----DYFFQFH-----------NLNC-----------------------NCHGFLQMRLHL-----------------------------------------MCHLIAYQH-LTKSQVT---------------------------------FLHGLQKMLEIPL-RGRKDRLA------LSLKAIV--------------ARVKQ------------------CGH------VIRSSQLSLRPLGSNNKI-YSN-----DAWYNVIDDV-------------------DPHY-----LKHFKEFMG-------AQRDWQSNV--KYGKPTHIKGGIP-------TIFLCNPG-PKSSYKEYLDEAD---NTAL-------KLWASKNAEFY
>Gemini_75
CKNYF-L-TYPKC-----------------SLTKEEALSQIQNLQTPTNK---------KY-IKV--CK---E------------LHEN-GEPHLHVLIQFE------------GKYKCQNQRFFDLVSPNRSAH-----FH-PNIQGA-----------KS--SSD-VKS---------------YIDK-------------------DGD-------TLEWGEIQIDGRSARG-------GQQTA----------------------------NDAYPPQRFTQ--AVSQRLLQYL--------------------ENYP----LRIMFYN-----------FIIY--------------------------------MLI-------------------YIGFSHLLWRFIFLLFLLLLSIKFPTNLKSG-RVRM------------------------------------SWRPLRGLG-G--------PSV------LWLKVTV--------------ERGRR------------------CGP--------------------------G------HWVHIII-SV-------------------GIWT---SAQRYTVTTLGTTSLMT-LIPIISNTL--KSLWGPRETGKAI-------PSTASQFK-LKAGFQQSSFAIQGPIPAIK-------NSWTRKRIPLS
>Gemini_79
SKAFF-L-TYPRC-----------------PVIKEFALDFFKSKFSDRL----------EY-IRI--GK---E------------RHLD-GEPHLHALLIFF------------RRQTIRNPKHFDITVSSNS-------YH-PNITKP-----------RD--IDD-VYN---------------YVGK-------------------DGD-------TTESGTKPNRTGS----------GHRNR----------------------------EADFGEYLRSA--TSKHEFLELV------------------RNNYPY----QYAIHLQ-----------RLEY-----------------------AADKTWPPAPSA---------------------HASQFNTFNHMPPEVDHWIKTELYMVE---KDRR------------------------------------KSIVIEGPS-R---TGKTMWAR-------SLG-----------------PHNYW------------------CEN-----------------VDFSE---YNN-----NAMYNVIDDI-------------------PFQY-----LPCKKALLG-------SQSNFISNE--KYRKKKTIKGGIP-------SIILCNPD--QSYYEAINNW-----HVSF-------KPWAEQNIVFV
>Gemini_81
KKNAF-L-TYSQI----------------GGDFKDYIFEKLLALLQQFEV---------LF-LSV--AL---E------HHQPTESNPEGGF-HTHCIFQC------------NKKLQVNGNLFFNIILPDGRT------IH-PRIDGL-----------NA--PKR-AWE---------------YITK------------------EDQQ-------PRCFGELRLAGRSPNRL------GDSNL------------------------------EWRRILDSS--NTKDEFFNNI------------------RESCPT----DFVLRWP-----------SILA-----------------------FANYHFRPVVQP-------------------YLPRWTEFTRLPDQIKEWAEHNIYFVSSH-CLNYET------------------------------------ISLYICGPS-R---TGKTQWAR-------SLG-----------------RHHYM------------------SGM--------------V--LDWSH---YDIE----HTTYHVIDDI-------------------RYMK---IQQELFKSIIG-------CNEDYSVWI--KHKPNLIIPGGRP-------CIAITNPD--MDWIPCM--------SDAM-------KDWFHANCEVY
>PhomopCV
AKSVF-L-TYPKC-----------------HLDKEVFVKAIEKFKFDQ-----------FY--AV--RE---D-------------HKD-GTPHYHVIGEWS------------VKKNIKNPRHFDIQK-----------YH-PNIGRT-----------RN--RLA-AWR---------------YVHK-----------------TKGRS-------THVGGDMPEPVGIRK--------EAKDD------------------------------FWKEAVTIK--DRNTFISRFR------------------QEAPRD----LIVHYSN-----------VKAY-----------------------ADDEFKVEAPEY-------------------CTPEMSGYWDLPEELKEWVEENL-THKS-----ARP------------------------------------KSLCLYGET-R---LYKTIWAR-------SLG-----------------PHSYM------------------SGC-------------------WNARL-LDD-----DKQYVVIDDV-------------------PLDD--KDMFKHFKQMLG-------CQNNFSVTD--KYVKKLHFAKWGLP------CIYLANQD-PREYSTID--------GTHR--------RWLNGNCVFV
>Gemini_85
GKSAF-L-TYPKC-----------------DLTPTSVLDYLYNLLKNYDI---------FY-ARV--CQ---E------------NHQD-GTKHLHCLVQLA------------KRLTTRDPKYFDITTANTITSGDAQPHH-PNIQVP-----------RS--DAH-VAD---------------YIAK-------------------DGN-------FVERGVLKATRRSPK--------KSRDT------------------------------IWTAILQES--TSKPDFLARV------------------QSEQPY----TWATQLR-----------NLEY-----------------------AANSRWPEPPVL-------------------YEPRYRAFPNLPEPIKQWAETNLYTDHR----PDRP------------------------------------ITLIIEGPS-K---TGKTAWAR-------SLG-----------------RHNYY------------------CGS-----------------VDWSA---YDK-----HAMYNVIDDI-------------------PFQF-----LPCKKEILG-------AQKDFTVNE--KYRKKTKVPGGIP-------TIVLCNPD--QSYRAALQ-------LHEM-------YEWSVCNVLHI
